# Supplementary material for: 1-(3-Chloro­phen­yl)-5-(2,4-di­hydroxy­benzo­yl)pyridin-2(1H)-one
Source: Acta Crystallogr Sect E Struct Rep Online. 2013 Apr 13;69(Pt 5):o732. doi: 10.1107/S1600536813009689 (PMC3648264; doi:10.1107/S1600536813009689)
Supplement: Supplementary file 1 [file e-69-0o732-sup1.cif]

##############################################################################
#                                                                            #
# This CIF contains the data in a paper accepted for publication in          #
# Acta Crystallographica Section E. It conforms to the requirements of       #
# Notes for Authors for Acta Crystallographica Section E, and has been       #
# peer reviewed under the auspices of the IUCr Commission on Journals.       #
#                                                                            #
# Full details of the Crystallographic Information File format               #
# are given in the paper "The Crystallographic Information File (CIF):       #
# a New Standard Archive File for Crystallography" by S. R. Hall, F. H.      #
# Allen and I. D. Brown [Acta Cryst. (1991), A47, 655-685].                  #
#                                                                            #
# The current version of the core CIF dictionary is obtainable from          #
# ftp://ftp.iucr.org/pub/cif_core.dic.                                       #
#                                                                            #
# Software is freely available for graphical display of the structure(s)     #
# in this CIF. For information consult the CIF software page                 #
# http://www.iucr.org/resources/cif/software.                                #
#                                                                            #
# This file may be used for bona fide research purposes within the           #
# scientific community so long as proper attribution is given to the journal # 
# article from which it was obtained.                                        #
#                                                                            #
##############################################################################
data_I
_audit_creation_method     SHELXL-97
_chemical_name_systematic
;
1-(3-Chlorophenyl)-5-(2,4-dihydroxybenzoyl)pyridin-2(1<i>H</i>)-one
;
_chemical_name_common     ?
_chemical_formula_moiety     'C18 H12 Cl N O4'
_chemical_formula_sum     'C18 H12 Cl N O4'
_chemical_formula_iupac     'C18 H12 Cl N O4'
_chemical_formula_weight     341.74
_chemical_melting_point     391
_symmetry_cell_setting     triclinic
_symmetry_space_group_name_H-M     'P -1'
loop_
    _symmetry_equiv_pos_as_xyz
    'x, y, z'
    '-x, -y, -z'
_cell_length_a     6.689(3)
_cell_length_b     9.009(4)
_cell_length_c     13.257(6)
_cell_angle_alpha     87.193(5)
_cell_angle_beta     87.719(5)
_cell_angle_gamma     82.674(5)
_cell_volume     791.0(6)
_cell_formula_units_Z     2
_cell_measurement_reflns_used     841
_cell_measurement_theta_min     2.281
_cell_measurement_theta_max     26.764
_cell_measurement_temperature     293(2)
_exptl_crystal_description     block
_exptl_crystal_colour     yellow
_exptl_crystal_size_max     0.15
_exptl_crystal_size_mid     0.12
_exptl_crystal_size_min     0.05
_exptl_crystal_density_diffrn     1.435
_exptl_crystal_density_meas     ?
_exptl_crystal_density_method     'not measured'
_exptl_crystal_F_000     352
_exptl_absorpt_coefficient_mu     0.263
_exptl_absorpt_correction_type     multi-scan
_exptl_absorpt_process_details     '(SADABS; Bruker, 2002)'
_exptl_absorpt_correction_T_min     0.9615
_exptl_absorpt_correction_T_max     0.9869
_exptl_special_details     ?
_diffrn_ambient_temperature     293(2)
_diffrn_radiation_type     MoK\a
_diffrn_radiation_wavelength     0.71073
_diffrn_radiation_source     'fine-focus sealed tube'
_diffrn_radiation_monochromator     graphite
_diffrn_measurement_device_type     'Bruker SMART CCD'
_diffrn_measurement_method     '\f and \w scans'
_diffrn_detector_area_resol_mean     ?
_diffrn_reflns_number     3286
_diffrn_reflns_av_R_equivalents     0.0487
_diffrn_reflns_av_sigmaI/netI     0.0396
_diffrn_reflns_theta_min     1.54
_diffrn_reflns_theta_max     25.01
_diffrn_reflns_theta_full     25.01
_diffrn_measured_fraction_theta_max     0.981
_diffrn_measured_fraction_theta_full     0.981
_diffrn_reflns_limit_h_min     -5
_diffrn_reflns_limit_h_max     7
_diffrn_reflns_limit_k_min     -9
_diffrn_reflns_limit_k_max     10
_diffrn_reflns_limit_l_min     -14
_diffrn_reflns_limit_l_max     15
_diffrn_standards_number     ?
_diffrn_standards_interval_count     ?
_diffrn_standards_interval_time     ?
_diffrn_standards_decay_%     6.06
_refine_special_details
;
Refinement of <i>F</i>^2^ against ALL reflections. The weighted <i>R</i>-factor
<i>wR</i> and goodness of fit <i>S</i> are based on <i>F</i>^2^, conventional
<i>R</i>-factors <i>R</i> are based on <i>F</i>, with <i>F</i> set to zero for
negative <i>F</i>^2^. The threshold expression of <i>F</i>^2^ >
\s(<i>F</i>^2^) is used only for calculating <i>R</i>-factors(gt) <i>etc</i>.
and is not relevant to the choice of reflections for refinement.
<i>R</i>-factors based on <i>F</i>^2^ are statistically about twice as large
as those based on <i>F</i>, and <i>R</i>- factors based on ALL data will be
even larger.
;
_reflns_number_total     2726
_reflns_number_gt     1929
_reflns_threshold_expression     I>2sigma(I)
_refine_ls_structure_factor_coef     Fsqd
_refine_ls_matrix_type     full
_refine_ls_R_factor_all     0.0969
_refine_ls_R_factor_gt     0.0780
_refine_ls_wR_factor_gt     0.2153
_refine_ls_wR_factor_ref     0.2334
_refine_ls_goodness_of_fit_ref     0.999
_refine_ls_restrained_S_all     1.009
_refine_ls_number_reflns     2726
_refine_ls_number_parameters     236
_refine_ls_number_restraints     48
_refine_ls_hydrogen_treatment     mixed
_refine_ls_weighting_scheme     calc
_refine_ls_weighting_details
         'calc w=1/[\s^2^(Fo^2^)+(0.1737P)^2^+0.0000P] where P=(Fo^2^+2Fc^2^)/3'
_atom_sites_solution_hydrogens     geom
_atom_sites_solution_primary     direct
_atom_sites_solution_secondary     difmap
_refine_ls_shift/su_max     0.000
_refine_ls_shift/su_mean     0.000
_refine_diff_density_max     0.358
_refine_diff_density_min     -0.427
_refine_ls_extinction_method     none
_refine_ls_extinction_coef     ?
loop_
    _atom_type_symbol
    _atom_type_description
    _atom_type_scat_dispersion_real
    _atom_type_scat_dispersion_imag
    _atom_type_scat_source
    'C' 'C' 0.0033 0.0016
                         'International Tables Vol C Tables 4.2.6.8 and 6.1.1.4'
    'H' 'H' 0.0000 0.0000
                         'International Tables Vol C Tables 4.2.6.8 and 6.1.1.4'
    'N' 'N' 0.0061 0.0033
                         'International Tables Vol C Tables 4.2.6.8 and 6.1.1.4'
    'Cl' 'Cl' 0.1484 0.1585
                         'International Tables Vol C Tables 4.2.6.8 and 6.1.1.4'
    'O' 'O' 0.0106 0.0060
                         'International Tables Vol C Tables 4.2.6.8 and 6.1.1.4'
_computing_data_collection     'SMART (Bruker, 2002)'
_computing_cell_refinement     'SAINT (Bruker, 2002)'
_computing_data_reduction     'SAINT (Bruker, 2002)'
_computing_structure_solution     'SHELXS97 (Sheldrick, 2008)'
_computing_structure_refinement     'SHELXL97 (Sheldrick, 2008)'
_computing_molecular_graphics     'SHELXTL (Sheldrick, 2008)'
_computing_publication_material     'SHELXTL (Sheldrick, 2008)'
loop_
    _atom_site_type_symbol
    _atom_site_label
    _atom_site_fract_x
    _atom_site_fract_y
    _atom_site_fract_z
    _atom_site_U_iso_or_equiv
    _atom_site_adp_type
    _atom_site_calc_flag
    _atom_site_refinement_flags
    _atom_site_occupancy
    _atom_site_symmetry_multiplicity
    _atom_site_disorder_assembly
    _atom_site_disorder_group
    C C1 0.5151(4) -0.2487(3) 0.2138(2) 0.0538(8) Uani d . 1 1 . .
    H H1A 0.6295 -0.3083 0.2368 0.065 Uiso calc R 1 1 . .
    C C2 0.3295(4) -0.3066(3) 0.2132(2) 0.0495(7) Uani d . 1 1 . .
    C C3 0.1599(4) -0.2167(3) 0.1802(2) 0.0467(7) Uani d . 1 1 . .
    H H3 0.0368 -0.2545 0.1811 0.056 Uiso calc R 1 1 . .
    C C4 0.1723(4) -0.0708(3) 0.1460(2) 0.0437(6) Uani d . 1 1 . .
    C C5 0.3569(4) -0.0092(3) 0.1467(2) 0.0445(6) Uani d . 1 1 . .
    C C6 0.5255(4) -0.1048(3) 0.1803(2) 0.0504(7) Uani d . 1 1 . .
    H H6 0.6495 -0.0682 0.1796 0.060 Uiso calc R 1 1 . .
    C C7 0.3660(4) 0.1438(3) 0.1075(2) 0.0485(7) Uani d . 1 1 . .
    C C8 0.5392(4) 0.2240(3) 0.1300(2) 0.0431(6) Uani d . 1 1 . .
    C C9 0.6104(4) 0.3249(3) 0.0559(2) 0.0521(7) Uani d . 1 1 . .
    H H9 0.5547 0.3347 -0.0076 0.063 Uiso calc R 1 1 . .
    C C10 0.7578(4) 0.4071(3) 0.0762(3) 0.0608(8) Uani d . 1 1 . .
    H H10 0.8062 0.4692 0.0253 0.073 Uiso calc R 1 1 . .
    C C11 0.8409(4) 0.4009(3) 0.1736(2) 0.0554(8) Uani d . 1 1 A .
    C C12 0.6192(4) 0.2166(3) 0.2224(2) 0.0460(7) Uani d . 1 1 A .
    H H12 0.5742 0.1514 0.2724 0.055 Uiso calc R 1 1 . .
    C C13 0.835(4) 0.298(2) 0.348(2) 0.0602(8) Uani d PDU 0.331(8) 1 A 1
    C C14 0.679(4) 0.326(2) 0.4232(19) 0.107(3) Uani d PDU 0.331(8) 1 A 1
    H H14 0.5465 0.3577 0.4065 0.128 Uiso calc PR 0.331(8) 1 A 1
    C C15 0.737(4) 0.302(2) 0.5263(17) 0.137(4) Uani d PDU 0.331(8) 1 A 1
    H H15 0.6406 0.3212 0.5781 0.164 Uiso calc PR 0.331(8) 1 A 1
    C C16 0.928(4) 0.254(3) 0.549(2) 0.109(3) Uani d PDU 0.331(8) 1 A 1
    H H16 0.9665 0.2386 0.6154 0.131 Uiso calc PR 0.331(8) 1 A 1
    C C17 1.065(4) 0.227(3) 0.471(2) 0.0914(18) Uani d PDU 0.331(8) 1 A 1
    C C18 1.027(5) 0.242(3) 0.364(3) 0.069(2) Uani d PDU 0.331(8) 1 A 1
    H H18 1.1232 0.2171 0.3132 0.083 Uiso calc PR 0.331(8) 1 A 1
    Cl Cl1 1.3150(14) 0.1781(14) 0.4928(8) 0.1598(17) Uani d PDU 0.331(8) 1 A 1
    C C13' 0.8340(19) 0.2944(10) 0.3452(10) 0.0602(8) Uani d PG 0.669(8) 1 A 2
    C C14' 0.7299(15) 0.3857(11) 0.4146(8) 0.107(3) Uani d PG 0.669(8) 1 A 2
    H H14' 0.6124 0.4463 0.3966 0.128 Uiso calc PR 0.669(8) 1 A 2
    C C15' 0.7991(14) 0.3875(11) 0.5106(6) 0.137(4) Uani d PG 0.669(8) 1 A 2
    H H15' 0.7286 0.4493 0.5576 0.164 Uiso calc PR 0.669(8) 1 A 2
    C C16' 0.9725(17) 0.2980(12) 0.5372(8) 0.109(3) Uani d PG 0.669(8) 1 A 2
    H H16' 1.0194 0.2993 0.6022 0.131 Uiso calc PR 0.669(8) 1 A 2
    C C17' 1.077(2) 0.2068(13) 0.4678(10) 0.0914(18) Uani d PG 0.669(8) 1 A 2
    C C18' 1.007(2) 0.2050(12) 0.3718(11) 0.069(2) Uani d PG 0.669(8) 1 A 2
    H H18' 1.0780 0.1432 0.3247 0.083 Uiso calc PR 0.669(8) 1 A 2
    Cl Cl1' 1.2968(6) 0.0926(8) 0.5029(3) 0.1598(17) Uani d P 0.669(8) 1 A 2
    N N1 0.7644(3) 0.3024(2) 0.24405(18) 0.0477(6) Uani d . 1 1 . .
    O O1 0.3277(3) -0.4514(2) 0.24453(18) 0.0642(7) Uani d D 1 1 . .
    O O2 0.0021(3) 0.0106(2) 0.11379(17) 0.0591(6) Uani d D 1 1 . .
    O O3 0.2307(3) 0.2123(2) 0.05679(18) 0.0686(7) Uani d . 1 1 . .
    O O4 0.9690(3) 0.4788(2) 0.1992(2) 0.0816(8) Uani d . 1 1 . .
    H H2 0.044(5) 0.096(4) 0.086(3) 0.077(10) Uiso d D 1 1 . .
    H H1 0.214(7) -0.478(5) 0.227(3) 0.109(15) Uiso d D 1 1 . .
loop_
    _atom_site_aniso_label
    _atom_site_aniso_U_11
    _atom_site_aniso_U_22
    _atom_site_aniso_U_33
    _atom_site_aniso_U_12
    _atom_site_aniso_U_13
    _atom_site_aniso_U_23
    C1 0.0483(14) 0.0462(14) 0.070(2) -0.0105(11) -0.0145(13) -0.0106(13)
    C2 0.0561(16) 0.0472(14) 0.0490(18) -0.0157(12) -0.0057(12) -0.0132(11)
    C3 0.0451(14) 0.0543(15) 0.0458(17) -0.0217(11) -0.0010(11) -0.0129(11)
    C4 0.0410(13) 0.0532(14) 0.0398(16) -0.0115(11) -0.0027(10) -0.0150(11)
    C5 0.0444(14) 0.0506(14) 0.0420(16) -0.0149(11) -0.0030(10) -0.0123(11)
    C6 0.0419(13) 0.0519(15) 0.061(2) -0.0145(11) -0.0059(12) -0.0161(12)
    C7 0.0430(14) 0.0538(15) 0.0516(18) -0.0132(11) -0.0041(12) -0.0112(12)
    C8 0.0462(13) 0.0413(12) 0.0442(17) -0.0117(10) -0.0031(11) -0.0079(10)
    C9 0.0550(15) 0.0587(15) 0.0453(18) -0.0167(12) -0.0046(12) -0.0019(12)
    C10 0.0614(17) 0.0601(17) 0.064(2) -0.0251(14) -0.0006(14) 0.0066(14)
    C11 0.0520(15) 0.0448(14) 0.073(2) -0.0189(12) -0.0066(13) -0.0067(13)
    C12 0.0526(14) 0.0428(13) 0.0454(18) -0.0160(11) -0.0004(12) -0.0056(11)
    C13 0.0676(18) 0.0643(18) 0.052(2) -0.0113(14) -0.0134(14) -0.0153(14)
    C14 0.121(7) 0.130(8) 0.061(4) 0.033(6) -0.024(4) -0.036(5)
    C15 0.172(8) 0.167(10) 0.062(5) 0.032(8) -0.024(5) -0.051(6)
    C16 0.118(7) 0.148(8) 0.065(4) -0.024(5) -0.029(4) -0.012(5)
    C17 0.079(3) 0.124(4) 0.072(3) -0.009(3) -0.026(2) 0.000(3)
    C18 0.066(3) 0.077(7) 0.065(3) -0.012(4) -0.009(2) -0.004(4)
    Cl1 0.1116(14) 0.220(5) 0.1318(18) 0.034(3) -0.0528(12) 0.048(3)
    C13' 0.0676(18) 0.0643(18) 0.052(2) -0.0113(14) -0.0134(14) -0.0153(14)
    C14' 0.121(7) 0.130(8) 0.061(4) 0.033(6) -0.024(4) -0.036(5)
    C15' 0.172(8) 0.167(10) 0.062(5) 0.032(8) -0.024(5) -0.051(6)
    C16' 0.118(7) 0.148(8) 0.065(4) -0.024(5) -0.029(4) -0.012(5)
    C17' 0.079(3) 0.124(4) 0.072(3) -0.009(3) -0.026(2) 0.000(3)
    C18' 0.066(3) 0.077(7) 0.065(3) -0.012(4) -0.009(2) -0.004(4)
    Cl1' 0.1116(14) 0.220(5) 0.1318(18) 0.034(3) -0.0528(12) 0.048(3)
    N1 0.0537(12) 0.0454(11) 0.0477(15) -0.0153(9) -0.0103(10) -0.0097(10)
    O1 0.0658(13) 0.0476(11) 0.0836(17) -0.0193(9) -0.0186(11) -0.0013(10)
    O2 0.0421(10) 0.0625(12) 0.0751(16) -0.0144(9) -0.0131(9) 0.0011(10)
    O3 0.0598(13) 0.0624(12) 0.0871(18) -0.0197(10) -0.0250(11) 0.0100(11)
    O4 0.0729(14) 0.0669(14) 0.114(2) -0.0362(11) -0.0279(13) -0.0020(13)
_geom_special_details
;
All e.s.d.'s (except the e.s.d. in the dihedral angle between two l.s. planes)
are estimated using the full covariance matrix. The cell e.s.d.'s are taken
into account individually in the estimation of e.s.d.'s in distances, angles
and torsion angles; correlations between e.s.d.'s in cell parameters are only
used when they are defined by crystal symmetry. An approximate (isotropic)
treatment of cell e.s.d.'s is used for estimating e.s.d.'s involving l.s.
planes.
;
loop_
    _geom_bond_atom_site_label_1
    _geom_bond_atom_site_label_2
    _geom_bond_site_symmetry_2
    _geom_bond_distance
    _geom_bond_publ_flag
    C1 C6 . 1.359(4) ?
    C1 C2 . 1.407(4) ?
    C1 H1A . 0.9300 ?
    C2 O1 . 1.350(3) ?
    C2 C3 . 1.380(4) ?
    C3 C4 . 1.381(4) ?
    C3 H3 . 0.9300 ?
    C4 O2 . 1.346(3) ?
    C4 C5 . 1.418(3) ?
    C5 C6 . 1.402(4) ?
    C5 C7 . 1.457(4) ?
    C6 H6 . 0.9300 ?
    C7 O3 . 1.232(3) ?
    C7 C8 . 1.489(3) ?
    C8 C12 . 1.352(4) ?
    C8 C9 . 1.415(4) ?
    C9 C10 . 1.349(4) ?
    C9 H9 . 0.9300 ?
    C10 C11 . 1.422(4) ?
    C10 H10 . 0.9300 ?
    C11 O4 . 1.242(3) ?
    C11 N1 . 1.385(4) ?
    C12 N1 . 1.363(3) ?
    C12 H12 . 0.9300 ?
    C13 C18 . 1.34(2) ?
    C13 C14 . 1.42(3) ?
    C13 N1 . 1.47(3) ?
    C14 C15 . 1.43(3) ?
    C14 H14 . 0.9300 ?
    C15 C16 . 1.34(3) ?
    C15 H15 . 0.9300 ?
    C16 C17 . 1.36(3) ?
    C16 H16 . 0.9300 ?
    C17 C18 . 1.45(3) ?
    C17 Cl1 . 1.71(3) ?
    C18 H18 . 0.9300 ?
    C13' C18' . 1.373(8) ?
    C13' C14' . 1.373(8) ?
    C13' N1 . 1.432(13) ?
    C14' C15' . 1.373(8) ?
    C14' H14' . 0.9300 ?
    C15' C16' . 1.373(8) ?
    C15' H15' . 0.9300 ?
    C16' C17' . 1.373(8) ?
    C16' H16' . 0.9300 ?
    C17' C18' . 1.373(8) ?
    C17' Cl1' . 1.750(14) ?
    C18' H18' . 0.9300 ?
    O1 H1 . 0.87(5) ?
    O2 H2 . 0.91(4) ?
loop_
    _geom_angle_atom_site_label_1
    _geom_angle_atom_site_label_2
    _geom_angle_atom_site_label_3
    _geom_angle_site_symmetry_1
    _geom_angle_site_symmetry_3
    _geom_angle
    _geom_angle_publ_flag
    C6 C1 C2 . . 119.3(3) ?
    C6 C1 H1A . . 120.3 ?
    C2 C1 H1A . . 120.3 ?
    O1 C2 C3 . . 122.9(2) ?
    O1 C2 C1 . . 117.2(3) ?
    C3 C2 C1 . . 119.9(2) ?
    C2 C3 C4 . . 120.3(2) ?
    C2 C3 H3 . . 119.8 ?
    C4 C3 H3 . . 119.8 ?
    O2 C4 C3 . . 117.5(2) ?
    O2 C4 C5 . . 121.6(2) ?
    C3 C4 C5 . . 120.9(2) ?
    C6 C5 C4 . . 116.9(2) ?
    C6 C5 C7 . . 123.5(2) ?
    C4 C5 C7 . . 119.5(2) ?
    C1 C6 C5 . . 122.6(2) ?
    C1 C6 H6 . . 118.7 ?
    C5 C6 H6 . . 118.7 ?
    O3 C7 C5 . . 121.9(2) ?
    O3 C7 C8 . . 117.7(2) ?
    C5 C7 C8 . . 120.4(2) ?
    C12 C8 C9 . . 117.8(2) ?
    C12 C8 C7 . . 122.5(2) ?
    C9 C8 C7 . . 119.4(3) ?
    C10 C9 C8 . . 120.9(3) ?
    C10 C9 H9 . . 119.5 ?
    C8 C9 H9 . . 119.5 ?
    C9 C10 C11 . . 121.5(3) ?
    C9 C10 H10 . . 119.3 ?
    C11 C10 H10 . . 119.3 ?
    O4 C11 N1 . . 119.4(3) ?
    O4 C11 C10 . . 125.1(3) ?
    N1 C11 C10 . . 115.5(2) ?
    C8 C12 N1 . . 121.5(2) ?
    C8 C12 H12 . . 119.3 ?
    N1 C12 H12 . . 119.3 ?
    C18 C13 C14 . . 125.9(12) ?
    C18 C13 N1 . . 118.1(18) ?
    C14 C13 N1 . . 114.7(18) ?
    C13 C14 C15 . . 116.8(16) ?
    C13 C14 H14 . . 121.6 ?
    C15 C14 H14 . . 121.6 ?
    C16 C15 C14 . . 120.6(18) ?
    C16 C15 H15 . . 119.7 ?
    C14 C15 H15 . . 119.7 ?
    C15 C16 C17 . . 118.1(16) ?
    C15 C16 H16 . . 120.9 ?
    C17 C16 H16 . . 120.9 ?
    C16 C17 C18 . . 127.1(13) ?
    C16 C17 Cl1 . . 121.1(18) ?
    C18 C17 Cl1 . . 111.6(18) ?
    C13 C18 C17 . . 111.2(12) ?
    C13 C18 H18 . . 124.4 ?
    C17 C18 H18 . . 124.4 ?
    C18' C13' C14' . . 120.0 ?
    C18' C13' N1 . . 121.4(8) ?
    C14' C13' N1 . . 118.4(7) ?
    C13' C14' C15' . . 120.0 ?
    C13' C14' H14' . . 120.0 ?
    C15' C14' H14' . . 120.0 ?
    C16' C15' C14' . . 120.0 ?
    C16' C15' H15' . . 120.0 ?
    C14' C15' H15' . . 120.0 ?
    C17' C16' C15' . . 120.0 ?
    C17' C16' H16' . . 120.0 ?
    C15' C16' H16' . . 120.0 ?
    C16' C17' C18' . . 120.0 ?
    C16' C17' Cl1' . . 119.5(8) ?
    C18' C17' Cl1' . . 120.5(8) ?
    C13' C18' C17' . . 120.0 ?
    C13' C18' H18' . . 120.0 ?
    C17' C18' H18' . . 120.0 ?
    C12 N1 C11 . . 122.8(2) ?
    C12 N1 C13' . . 118.3(4) ?
    C11 N1 C13' . . 118.9(4) ?
    C12 N1 C13 . . 119.1(9) ?
    C11 N1 C13 . . 118.0(9) ?
    C2 O1 H1 . . 108(3) ?
    C4 O2 H2 . . 104(2) ?
loop_
    _geom_torsion_atom_site_label_1
    _geom_torsion_atom_site_label_2
    _geom_torsion_atom_site_label_3
    _geom_torsion_atom_site_label_4
    _geom_torsion_site_symmetry_1
    _geom_torsion_site_symmetry_2
    _geom_torsion_site_symmetry_3
    _geom_torsion_site_symmetry_4
    _geom_torsion
    _geom_torsion_publ_flag
    C6 C1 C2 O1 . . . . 178.2(3) ?
    C6 C1 C2 C3 . . . . -1.0(4) ?
    O1 C2 C3 C4 . . . . -177.9(2) ?
    C1 C2 C3 C4 . . . . 1.2(4) ?
    C2 C3 C4 O2 . . . . 179.3(2) ?
    C2 C3 C4 C5 . . . . -1.9(4) ?
    O2 C4 C5 C6 . . . . -179.0(2) ?
    C3 C4 C5 C6 . . . . 2.2(4) ?
    O2 C4 C5 C7 . . . . -2.9(4) ?
    C3 C4 C5 C7 . . . . 178.4(2) ?
    C2 C1 C6 C5 . . . . 1.4(5) ?
    C4 C5 C6 C1 . . . . -2.0(4) ?
    C7 C5 C6 C1 . . . . -178.0(3) ?
    C6 C5 C7 O3 . . . . 162.1(3) ?
    C4 C5 C7 O3 . . . . -13.8(4) ?
    C6 C5 C7 C8 . . . . -19.3(4) ?
    C4 C5 C7 C8 . . . . 164.8(2) ?
    O3 C7 C8 C12 . . . . 136.6(3) ?
    C5 C7 C8 C12 . . . . -42.0(4) ?
    O3 C7 C8 C9 . . . . -36.4(4) ?
    C5 C7 C8 C9 . . . . 145.0(3) ?
    C12 C8 C9 C10 . . . . 2.1(4) ?
    C7 C8 C9 C10 . . . . 175.4(2) ?
    C8 C9 C10 C11 . . . . -2.9(4) ?
    C9 C10 C11 O4 . . . . -176.1(3) ?
    C9 C10 C11 N1 . . . . 1.8(4) ?
    C9 C8 C12 N1 . . . . -0.4(4) ?
    C7 C8 C12 N1 . . . . -173.4(2) ?
    C18 C13 C14 C15 . . . . 4.8(13) ?
    N1 C13 C14 C15 . . . . 171.6(15) ?
    C13 C14 C15 C16 . . . . -1.3(16) ?
    C14 C15 C16 C17 . . . . 0(3) ?
    C15 C16 C17 C18 . . . . -1(3) ?
    C15 C16 C17 Cl1 . . . . 175(2) ?
    C14 C13 C18 C17 . . . . -5.7(18) ?
    N1 C13 C18 C17 . . . . -172.1(17) ?
    C16 C17 C18 C13 . . . . 4(2) ?
    Cl1 C17 C18 C13 . . . . -172.5(17) ?
    C18' C13' C14' C15' . . . . 0.0 ?
    N1 C13' C14' C15' . . . . -176.2(8) ?
    C13' C14' C15' C16' . . . . 0.0 ?
    C14' C15' C16' C17' . . . . 0.0 ?
    C15' C16' C17' C18' . . . . 0.0 ?
    C15' C16' C17' Cl1' . . . . -179.7(7) ?
    C14' C13' C18' C17' . . . . 0.0 ?
    N1 C13' C18' C17' . . . . 176.0(8) ?
    C16' C17' C18' C13' . . . . 0.0 ?
    Cl1' C17' C18' C13' . . . . 179.7(7) ?
    C8 C12 N1 C11 . . . . -0.6(4) ?
    C8 C12 N1 C13' . . . . 176.6(6) ?
    C8 C12 N1 C13 . . . . 175.5(12) ?
    O4 C11 N1 C12 . . . . 178.0(2) ?
    C10 C11 N1 C12 . . . . -0.1(4) ?
    O4 C11 N1 C13' . . . . 0.7(6) ?
    C10 C11 N1 C13' . . . . -177.3(6) ?
    O4 C11 N1 C13 . . . . 1.8(12) ?
    C10 C11 N1 C13 . . . . -176.2(12) ?
    C18' C13' N1 C12 . . . . 97.6(6) ?
    C14' C13' N1 C12 . . . . -86.3(6) ?
    C18' C13' N1 C11 . . . . -85.0(6) ?
    C14' C13' N1 C11 . . . . 91.0(6) ?
    C18 C13 N1 C12 . . . . 114.9(13) ?
    C14 C13 N1 C12 . . . . -53.0(14) ?
    C18 C13 N1 C11 . . . . -68.8(15) ?
    C14 C13 N1 C11 . . . . 123.3(10) ?
loop_
    _geom_hbond_atom_site_label_D
    _geom_hbond_atom_site_label_H
    _geom_hbond_atom_site_label_A
    _geom_hbond_site_symmetry_A
    _geom_hbond_distance_DH
    _geom_hbond_distance_HA
    _geom_hbond_distance_DA
    _geom_hbond_angle_DHA
    O2 H2 O3 . 0.91(4) 1.75(4) 2.587(3) 152(3)
    O1 H1 O4 1_445 0.87(5) 1.79(5) 2.655(3) 175(4)
    C3 H3 O4 1_445 0.93 2.50 3.165(3) 128.7
    C15 H15 O1 2_656 0.93 2.71 3.37(2) 129.2
data_global
_journal_date_recd_electronic     2012-12-12
_journal_date_accepted     2013-04-09
_journal_name_full     'Acta Crystallographica, Section E'
_journal_year     2013
_journal_volume     69
_journal_issue      5
_journal_page_first     o732
_journal_page_last     o732
_journal_paper_category     QO
_journal_paper_doi     10.1107/S1600536813009689
_journal_coeditor_code     FY2085
_publ_contact_author_name     'Fang Ren'
_publ_contact_author_address
;
The First Affiliated Hospital of Xinxiang Medical University,
Weihui 453100
Henan Province
People's Republic of China
;
_publ_contact_author_email     RenFang788@163.com
_publ_contact_author_fax     ?
_publ_contact_author_phone     ?
_publ_section_title
;
1-(3-Chlorophenyl)-5-(2,4-dihydroxybenzoyl)pyridin-2(1<i>H</i>)-one
;
loop_
    _publ_author_name
    _publ_author_footnote
    _publ_author_address
    'Ren, Fang' .
;
The First Affiliated Hospital of Xinxiang Medical University,
Weihui 453100, Henan Province, People's Republic of China
;
    'Li, Guifeng' .
;
The First Affiliated Hospital of Xinxiang Medical University,
Weihui 453100, Henan Province, People's Republic of China
;
    'Zhang, Quanying' .
;
The First Affiliated Hospital of Xinxiang Medical University,
Weihui 453100, Henan Province, People's Republic of China
;
    'Yao, Jinhua' .
;
The First Affiliated Hospital of Xinxiang Medical University,
Weihui 453100, Henan Province, People's Republic of China
;
    'Zhang, Xuli' .
;
The First Affiliated Hospital of Xinxiang Medical University,
Weihui 453100, Henan Province, People's Republic of China
;
_publ_section_synopsis     .
