# Supplementary material for: 1-(3-Chloro­phen­yl)-5-(2,4-di­hydroxy­benzo­yl)pyridin-2(1H)-one
Source: Acta Crystallogr Sect E Struct Rep Online. 2013 Apr 13;69(Pt 5):o732. doi: 10.1107/S1600536813009689 (PMC3648264; doi:10.1107/S1600536813009689)
Supplement: Supplementary file 3 [file e-69-0o732-Isup3.hkl]

# 
# h,k,l, Fc-squared, Fo-squared, sigma(Fo-squared) and status flag 
# 
data_I
_shelx_title ' a11021b in P-1' 
_shelx_refln_list_code          4 
_shelx_F_calc_maximum      111.48 
_exptl_crystal_F_000       352.00 
_reflns_d_resolution_high  0.8406 
 
loop_ 
 _symmetry_equiv_pos_as_xyz 
 'x, y, z' 
 '-x, -y, -z' 
 
_cell_length_a     6.6891 
_cell_length_b     9.0090 
_cell_length_c    13.2571 
_cell_angle_alpha  87.193 
_cell_angle_beta   87.719 
_cell_angle_gamma  82.674 
 
_shelx_F_squared_multiplier     1.000 
 
loop_ 
 _refln_index_h 
 _refln_index_k 
 _refln_index_l 
 _refln_F_squared_calc 
 _refln_F_squared_meas 
 _refln_F_squared_sigma 
 _refln_observed_status 
   2   0   0      339.04      310.91      2.23 o 
   3   0   0      667.98      691.23     49.39 o 
   4   0   0      149.61      214.90     43.84 o 
   5   0   0       54.47       56.22      1.92 o 
   6   0   0      155.81      216.22     12.27 o 
   7   0   0        2.44        2.99      0.85 o 
  -7   1   0        0.11        0.43      1.17 o 
  -6   1   0       10.55       12.37      1.07 o 
  -5   1   0       48.25       61.12      2.03 o 
  -4   1   0      188.38      217.80     11.68 o 
  -3   1   0        6.44       11.05      3.89 o 
  -2   1   0      125.68      123.30      5.71 o 
  -1   1   0     2826.21     1827.60     10.40 o 
   0   1   0       26.05       33.88      0.51 o 
   1   1   0      908.20      843.24      4.69 o 
   2   1   0      531.12      532.40     14.83 o 
   3   1   0       74.32       45.99     11.73 o 
   4   1   0      153.29      183.05      3.95 o 
   5   1   0       38.48       33.17      1.39 o 
   6   1   0       32.05       43.52      1.81 o 
   7   1   0        0.86        0.43      0.85 o 
  -7   2   0        6.83        9.28      1.71 o 
  -6   2   0       10.25       10.99      1.49 o 
  -5   2   0        9.11       10.24      0.75 o 
  -4   2   0      109.39      108.42     16.21 o 
  -3   2   0       50.66       55.64      6.61 o 
  -2   2   0      251.11      217.46     30.72 o 
  -1   2   0     8417.87     6632.89     43.68 o 
   0   2   0     1787.18     1866.71     87.63 o 
   1   2   0     3777.03     3314.81     14.61 o 
   2   2   0      384.54      390.74      3.09 o 
   3   2   0     1042.80     1238.13     13.65 o 
   4   2   0       63.44       73.50      2.56 o 
   5   2   0        3.37        3.31      1.28 o 
   6   2   0       15.68       19.95      1.28 o 
   7   2   0        9.09        7.89      1.49 o 
  -7   3   0        0.87        1.39      1.49 o 
  -6   3   0        2.90        3.73      1.49 o 
  -5   3   0       15.97       15.68      1.60 o 
  -4   3   0        1.33        0.85      0.71 o 
  -3   3   0       46.22       56.53      1.65 o 
  -2   3   0      459.11      495.11      6.08 o 
  -1   3   0       13.06       12.84      1.55 o 
   0   3   0        1.13        0.56      0.32 o 
   1   3   0      143.65       88.86      4.37 o 
   2   3   0       73.87       62.30      1.28 o 
   3   3   0       99.01       67.10      1.39 o 
   4   3   0        0.73        0.32      0.96 o 
   5   3   0       38.18       35.63      2.13 o 
   6   3   0       17.90       16.43      1.49 o 
   7   3   0        3.30        1.92      1.39 o 
  -6   4   0        1.13        1.39      1.28 o 
  -5   4   0       21.75       23.25      1.81 o 
  -4   4   0       30.22       33.96      6.03 o 
  -3   4   0       68.94       74.46      7.47 o 
  -2   4   0      188.65      202.69      6.93 o 
  -1   4   0       37.44       40.33      1.23 o 
   0   4   0      734.80      805.58     11.52 o 
   1   4   0      697.77      558.21     13.33 o 
   2   4   0      721.52      751.71      5.44 o 
   3   4   0       34.98       29.97      1.07 o 
   4   4   0       41.98       42.46      2.24 o 
   5   4   0       27.66       28.80      2.13 o 
   6   4   0      100.59       76.06      3.09 o 
   7   4   0        5.51        7.57      1.60 o 
  -6   5   0        0.26       -0.85      1.17 o 
  -5   5   0       51.09       51.10      2.35 o 
  -4   5   0        0.00       -0.03      0.75 o 
  -3   5   0        7.97        7.72      0.74 o 
  -2   5   0       17.81       18.47      1.02 o 
  -1   5   0       10.91       11.76      4.16 o 
   0   5   0       33.71       38.72      1.07 o 
   1   5   0      329.23      331.32      3.20 o 
   2   5   0       11.88        7.57      0.85 o 
   3   5   0       11.11       12.48      0.85 o 
   4   5   0        6.77        4.48      1.28 o 
   5   5   0        0.59       -0.32      1.07 o 
   6   5   0        3.34        2.13      1.17 o 
   7   5   0       24.37       24.64      2.45 o 
  -5   6   0       21.40       19.95      1.60 o 
  -4   6   0        2.08        1.51      0.73 o 
  -3   6   0       50.82       66.05     12.80 o 
  -2   6   0       16.87       17.36      3.04 o 
  -1   6   0       72.88       79.09      8.16 o 
   0   6   0        5.42        3.95      0.85 o 
   1   6   0        5.64        7.04      0.75 o 
   2   6   0        4.22        5.01      0.64 o 
   3   6   0      756.27      851.98     10.88 o 
   4   6   0      158.29      155.10      4.16 o 
   5   6   0        1.00        0.96      1.17 o 
   6   6   0       12.56       10.67      1.49 o 
   7   6   0        0.00       -0.21      1.28 o 
  -5   7   0        0.00       -0.32      0.96 o 
  -4   7   0        6.54        7.69      1.33 o 
  -3   7   0       12.24       13.36      1.33 o 
  -2   7   0        9.44       10.10      0.97 o 
  -1   7   0       27.19       26.13      1.92 o 
   0   7   0        0.22        0.00      0.75 o 
   1   7   0       19.13       18.03      1.71 o 
   2   7   0      147.51      159.69      3.73 o 
   3   7   0      147.32      164.27      3.09 o 
   4   7   0        8.48        5.33      1.28 o 
   5   7   0        0.36       -0.21      1.07 o 
   6   7   0        7.04        5.87      1.28 o 
  -4   8   0        3.61        4.84      1.17 o 
  -3   8   0       13.63       13.48      1.07 o 
  -2   8   0        9.45       10.92      1.05 o 
  -1   8   0        4.06        3.20      1.17 o 
   0   8   0        3.02        4.59      1.07 o 
   1   8   0        2.37        2.88      1.17 o 
   2   8   0      268.91      291.96      6.61 o 
   3   8   0       59.88       62.08      2.56 o 
   4   8   0        1.90        1.28      1.07 o 
   5   8   0        6.96        8.32      1.39 o 
  -3   9   0        2.75        2.75      0.92 o 
  -2   9   0        8.95        7.79      1.60 o 
  -1   9   0        0.04        0.11      1.07 o 
   0   9   0       56.94       52.70      2.99 o 
   1   9   0      118.70      121.82      4.59 o 
   2   9   0        8.31        8.96      1.71 o 
   3   9   0       24.05       34.99      2.88 o 
   5   9   0        8.88        9.81      1.39 o 
  -1  10   0        0.91        0.21      1.17 o 
   0  10   0       31.05       34.24      2.56 o 
   1  10   0       14.48       19.09      2.13 o 
   2  10   0       35.42       36.37      2.99 o 
   3  10   0        0.10        1.07      1.71 o 
  -3 -10   1        2.26        1.60      1.39 o 
  -2 -10   1       10.21       13.55      2.13 o 
  -1 -10   1       13.99       18.35      2.24 o 
   0 -10   1       11.37       11.09      1.71 o 
   1 -10   1        1.91        2.24      1.39 o 
  -5  -9   1        0.00        0.85      1.17 o 
  -3  -9   1        0.74        1.49      1.39 o 
  -2  -9   1       60.52       80.11      4.05 o 
  -1  -9   1        1.26        1.39      1.28 o 
   0  -9   1        4.61        5.23      1.39 o 
   1  -9   1        2.72        2.67      1.28 o 
   2  -9   1        0.00       -1.07      1.07 o 
   3  -9   1       12.80       14.62      1.22 o 
  -5  -8   1        1.21        0.11      1.07 o 
  -4  -8   1        0.20        0.43      0.85 o 
  -3  -8   1      113.49      101.12      3.52 o 
  -2  -8   1        0.00        0.75      1.28 o 
  -1  -8   1        2.84        6.29      1.39 o 
   0  -8   1       23.29       24.43      2.03 o 
   1  -8   1        7.43        7.25      1.49 o 
   2  -8   1        4.07        2.49      0.77 o 
   3  -8   1        1.61        1.76      0.73 o 
   4  -8   1        0.54        0.79      0.82 o 
  -6  -7   1        4.10        5.23      1.60 o 
  -5  -7   1        0.00        0.32      0.96 o 
  -4  -7   1      220.62      176.01      4.05 o 
  -3  -7   1      230.34      245.24      3.84 o 
  -2  -7   1       35.78       40.11      1.49 o 
  -1  -7   1        0.93        1.28      1.07 o 
   0  -7   1        0.58        0.21      0.85 o 
   1  -7   1        9.49        7.87      0.94 o 
   2  -7   1      380.14      380.80      6.83 o 
   3  -7   1       10.30       12.49      1.08 o 
   4  -7   1        0.07        0.13      0.73 o 
   5  -7   1        0.65        1.49      0.96 o 
  -7  -6   1        1.88        1.81      1.28 o 
  -6  -6   1        1.49        3.20      1.39 o 
  -5  -6   1       22.12       15.04      1.49 o 
  -4  -6   1       41.17       37.12      2.13 o 
  -3  -6   1      684.97      622.32      5.76 o 
  -2  -6   1        2.61        1.49      0.53 o 
  -1  -6   1       29.49       41.28      1.71 o 
   0  -6   1       69.69       61.44      2.56 o 
   1  -6   1       84.53       82.42      1.77 o 
   2  -6   1       91.07       90.14      3.57 o 
   3  -6   1       32.06       34.11      1.33 o 
   4  -6   1        1.41        1.56      0.71 o 
   5  -6   1        1.15        2.13      0.96 o 
  -7  -5   1       19.03       20.69      2.13 o 
  -6  -5   1        0.18       -0.64      1.17 o 
  -5  -5   1       87.11       66.03      2.67 o 
  -4  -5   1      106.39      118.83      3.63 o 
  -3  -5   1        0.29        0.32      0.53 o 
  -2  -5   1       39.32       36.69      1.28 o 
  -1  -5   1      385.25      481.41      4.27 o 
   0  -5   1       12.38        9.17      0.53 o 
   1  -5   1       14.26       10.07      0.74 o 
   2  -5   1       33.16       28.91      1.08 o 
   3  -5   1        0.72       -0.08      0.63 o 
   4  -5   1       45.14       51.40      2.77 o 
   5  -5   1        0.62        0.75      1.28 o 
   6  -5   1        4.93        4.37      1.60 o 
  -7  -4   1        0.79       -0.11      0.96 o 
  -6  -4   1        2.13        2.77      1.39 o 
  -5  -4   1       49.40       40.11      2.13 o 
  -4  -4   1       20.03       19.31      1.60 o 
  -3  -4   1       52.60       45.66      1.28 o 
  -2  -4   1      390.99      418.15     10.67 o 
  -1  -4   1      183.73      232.01      2.56 o 
   0  -4   1        0.04        1.07      0.80 o 
   1  -4   1       95.43      106.16      5.01 o 
   2  -4   1       52.07       42.61      2.03 o 
   3  -4   1      118.57      112.85      3.47 o 
   4  -4   1       35.89       34.24     12.16 o 
   5  -4   1        1.77        2.99      1.17 o 
   6  -4   1        0.22        0.64      1.28 o 
  -7  -3   1       18.73       28.16      2.77 o 
  -6  -3   1       18.99       19.31      2.03 o 
  -5  -3   1        8.82       12.69      1.49 o 
  -4  -3   1        3.60        4.48      0.96 o 
  -3  -3   1       50.87       45.76      1.28 o 
  -2  -3   1      200.56      218.68      2.56 o 
  -1  -3   1      289.67      352.76      4.59 o 
   0  -3   1       63.62       74.05      4.48 o 
   1  -3   1       94.88       91.85      1.43 o 
   2  -3   1      246.50      290.99     46.88 o 
   3  -3   1      223.61      195.97      5.17 o 
   4  -3   1       26.48       34.61      8.05 o 
   5  -3   1        4.59        3.63      1.17 o 
   6  -3   1        8.05        8.96      1.60 o 
   7  -3   1        0.57        0.53      1.39 o 
  -7  -2   1        3.34        3.20      1.49 o 
  -6  -2   1        0.02        0.53      0.75 o 
  -5  -2   1       11.02        8.43      1.92 o 
  -4  -2   1        7.38        7.54      0.53 o 
  -3  -2   1     1263.30     1213.38      8.64 o 
  -2  -2   1       78.65       70.40      1.49 o 
  -1  -2   1     3396.38     3238.11     14.93 o 
   0  -2   1       68.29       55.11      4.11 o 
   1  -2   1        4.73        4.60      0.80 o 
   2  -2   1     1791.61     1147.17    235.32 o 
   3  -2   1     1664.28     2164.73    177.66 o 
   4  -2   1       42.61       52.14     11.31 o 
   5  -2   1       19.22       15.79      1.60 o 
   6  -2   1       60.09       68.27      3.09 o 
   7  -2   1        5.61        7.79      1.49 o 
  -7  -1   1        0.04        0.53      0.96 o 
  -6  -1   1        2.62        2.24      0.85 o 
  -5  -1   1      179.78      197.34      3.20 o 
  -4  -1   1        1.42        0.55      0.37 o 
  -3  -1   1      204.14      190.55      2.02 o 
  -2  -1   1      327.82      317.67     14.29 o 
  -1  -1   1     2015.27     2091.50     39.68 o 
   0  -1   1     1208.83     1148.57     55.47 o 
   1  -1   1      149.55      155.95      9.49 o 
   2  -1   1       50.18       71.28      9.76 o 
   3  -1   1      118.49      130.63      6.72 o 
   4  -1   1        1.00        1.06      0.45 o 
   5  -1   1      314.78      393.40      4.69 o 
   6  -1   1       17.04       23.15      1.49 o 
   7  -1   1        3.59        4.37      1.49 o 
  -7   0   1        0.11       -0.11      0.64 o 
  -6   0   1       22.18       24.43      1.39 o 
  -5   0   1        1.23       -0.43      0.75 o 
  -4   0   1      202.92      234.02      6.77 o 
  -3   0   1      337.67      302.88      5.60 o 
  -2   0   1       47.79       35.87      2.56 o 
  -1   0   1      506.12      346.36     19.52 o 
   0   0   1      290.77      216.01      2.45 o 
   1   0   1      818.20      946.28      7.25 o 
   2   0   1      328.93      361.49      4.80 o 
   3   0   1      115.50      127.85      4.64 o 
   4   0   1      216.99      230.94      5.33 o 
   5   0   1      773.25      854.65      7.15 o 
   6   0   1        0.00        0.32      0.85 o 
   7   0   1       13.80       18.24      1.39 o 
  -7   1   1        5.27        5.23      1.39 o 
  -6   1   1      241.72      240.86      3.52 o 
  -5   1   1       10.88        9.17      0.85 o 
  -4   1   1       87.41       96.36     13.81 o 
  -3   1   1      207.49      213.06      4.69 o 
  -2   1   1     2560.40     1269.92    238.41 o 
  -1   1   1       47.16       45.34      2.08 o 
   0   1   1      351.69      319.37      2.99 o 
   1   1   1      378.91      436.61      2.88 o 
   2   1   1       72.41       61.66      1.71 o 
   3   1   1        5.77       14.61      1.17 o 
   4   1   1       55.53       53.02      2.13 o 
   5   1   1       29.35       34.88      2.13 o 
   6   1   1        7.64        6.93      0.85 o 
   7   1   1        1.65        2.03      0.85 o 
  -7   2   1        0.42        1.60      1.49 o 
  -6   2   1       58.36       69.23      2.99 o 
  -5   2   1        4.98        4.80      0.64 o 
  -4   2   1       41.30       36.72      3.68 o 
  -3   2   1        2.06        1.91      0.33 o 
  -2   2   1      201.93      216.63     20.85 o 
  -1   2   1     2576.39     2724.39     39.41 o 
   0   2   1     1335.08     1077.81      7.79 o 
   1   2   1     2495.91     2485.44     28.69 o 
   2   2   1     1966.15     2062.81     10.13 o 
   3   2   1      194.66      202.25      2.88 o 
   4   2   1      471.57      527.06      7.25 o 
   5   2   1       58.78       56.43      2.56 o 
   6   2   1        6.26        5.65      1.39 o 
   7   2   1       54.21       61.87      2.24 o 
  -7   3   1        3.51        5.01      1.60 o 
  -6   3   1        0.24        0.32      1.17 o 
  -5   3   1       12.88       15.57      1.39 o 
  -4   3   1        1.26        0.99      0.59 o 
  -3   3   1     1103.02     1166.52     61.50 o 
  -2   3   1       79.29       92.70      8.32 o 
  -1   3   1     1614.93     1552.23     85.98 o 
   0   3   1      207.52      196.17      2.03 o 
   1   3   1      415.09      466.05      3.63 o 
   2   3   1      412.22      458.37      4.80 o 
   3   3   1      162.79      172.06      4.91 o 
   4   3   1      110.65      150.62      4.27 o 
   5   3   1        0.38       -0.11      0.85 o 
   6   3   1        1.18        0.64      0.85 o 
   7   3   1       13.26       12.27      1.49 o 
  -6   4   1        0.09       -1.07      1.07 o 
  -5   4   1        0.27        0.11      0.96 o 
  -4   4   1       38.93       43.74      6.77 o 
  -3   4   1       29.34       27.63      2.99 o 
  -2   4   1      194.67      183.20      3.63 o 
  -1   4   1        0.36        0.76      0.53 o 
   0   4   1      527.49      563.76      9.92 o 
   1   4   1       56.34       67.42      2.13 o 
   2   4   1        0.79        0.64      0.53 o 
   3   4   1       63.00       72.86      1.60 o 
   4   4   1       29.30       25.39      2.03 o 
   5   4   1       31.58       32.00      2.45 o 
   6   4   1       74.80       68.59      3.31 o 
   7   4   1        7.74        6.61      1.28 o 
  -6   5   1       10.21       10.99      1.60 o 
  -5   5   1        4.17        4.05      0.96 o 
  -4   5   1        0.32        0.28      0.64 o 
  -3   5   1       10.14       12.17      0.97 o 
  -2   5   1       53.99       48.02      1.35 o 
  -1   5   1       42.63       54.11      5.23 o 
   0   5   1      395.44      432.66      3.73 o 
   1   5   1       31.63       34.88      1.28 o 
   2   5   1      510.34      562.05      4.80 o 
   3   5   1        1.12        1.07      0.53 o 
   4   5   1        0.00        0.53      1.07 o 
   5   5   1       45.26       51.20      3.09 o 
   6   5   1        7.14        6.83      1.60 o 
   7   5   1        0.34       -0.75      0.96 o 
  -4   6   1        2.16        3.21      0.85 o 
  -3   6   1        0.07        0.98      0.71 o 
  -2   6   1       38.40       35.09      1.87 o 
  -1   6   1       89.46       92.48      3.20 o 
   0   6   1       12.92       17.49      1.81 o 
   1   6   1      121.26      132.27      2.35 o 
   2   6   1      117.31      102.40      2.45 o 
   3   6   1       89.44       79.58      2.03 o 
   4   6   1       11.12        8.75      1.28 o 
   5   6   1       36.67       37.23      2.67 o 
   6   6   1        0.05       -0.96      1.07 o 
   7   6   1        3.57        2.99      1.28 o 
  -5   7   1        0.34        0.64      0.85 o 
  -4   7   1        0.41       -0.03      0.61 o 
  -3   7   1      133.93      208.01      6.08 o 
  -2   7   1      141.99      191.82      7.63 o 
  -1   7   1        0.56        1.28      1.49 o 
   0   7   1        4.46        3.63      1.17 o 
   1   7   1        0.00        0.00      0.96 o 
   2   7   1       17.82       18.24      1.71 o 
   3   7   1       75.83       86.08      2.35 o 
   4   7   1      243.96      258.57      5.97 o 
   5   7   1        1.56        1.60      1.17 o 
   6   7   1        1.02        1.07      1.39 o 
  -4   8   1        0.04       -0.56      0.68 o 
  -3   8   1       39.91       41.55      3.73 o 
  -2   8   1       26.59       29.44      2.35 o 
  -1   8   1        3.18        2.88      1.17 o 
   0   8   1        1.55        0.96      1.07 o 
   1   8   1        0.46        1.60      0.96 o 
   2   8   1      106.94      130.25      4.48 o 
   3   8   1       17.01       19.52      1.28 o 
   4   8   1       10.19       13.12      1.81 o 
   5   8   1        7.28        7.25      1.49 o 
   6   8   1       17.80       19.52      2.24 o 
  -3   9   1        9.45        9.96      1.05 o 
  -2   9   1        0.65       -0.11      1.07 o 
  -1   9   1        0.48        0.53      0.96 o 
   0   9   1       31.80       27.95      2.13 o 
   1   9   1       91.45       85.98      3.63 o 
   2   9   1       12.18       13.87      1.92 o 
   3   9   1        1.44        1.71      1.39 o 
   5   9   1       23.24       23.89      2.24 o 
  -1  10   1        2.63        3.20      1.28 o 
   0  10   1        0.18        0.75      1.07 o 
   1  10   1       35.48       38.93      2.88 o 
   2  10   1        3.05        5.23      1.60 o 
   3  10   1        1.63        4.80      1.71 o 
  -3 -10   2        0.06        0.43      1.49 o 
  -2 -10   2        0.75        0.32      1.28 o 
  -1 -10   2       10.34       11.63      2.03 o 
   0 -10   2        1.95        1.39      1.17 o 
   1 -10   2        0.04        0.21      1.07 o 
  -3  -9   2       20.48       22.40      2.35 o 
  -2  -9   2       27.32       35.20      2.88 o 
  -1  -9   2       76.06       76.16      3.95 o 
   0  -9   2        0.00        0.21      1.07 o 
   1  -9   2        0.58        1.28      1.17 o 
   2  -9   2        1.12        1.91      0.80 o 
   3  -9   2        5.01        4.21      0.85 o 
  -5  -8   2        0.05        1.07      1.28 o 
  -4  -8   2        7.39        4.91      1.17 o 
  -3  -8   2        3.74        2.45      1.39 o 
  -2  -8   2      130.92      134.83      4.91 o 
  -1  -8   2       34.91       29.55      2.45 o 
   0  -8   2        6.85        6.08      1.39 o 
   1  -8   2        3.42        3.42      0.85 o 
   2  -8   2        0.94        0.62      0.71 o 
   3  -8   2        2.01        1.81      0.67 o 
   4  -8   2        9.57       12.85      2.51 o 
  -6  -7   2        7.62        9.07      2.03 o 
  -5  -7   2        0.40       -0.32      0.96 o 
  -4  -7   2        2.98        4.37      1.39 o 
  -3  -7   2      130.29      133.02      2.99 o 
  -2  -7   2       49.93       57.39      2.03 o 
  -1  -7   2       19.28       18.56      1.81 o 
   0  -7   2        6.93        7.89      1.28 o 
   1  -7   2       29.74       31.10      1.38 o 
   2  -7   2      187.28      209.14      3.28 o 
   3  -7   2       30.73       31.28      3.79 o 
   4  -7   2        0.02       -0.59      0.59 o 
   5  -7   2        6.91        5.23      1.17 o 
  -6  -6   2        0.52        0.75      1.39 o 
  -5  -6   2        1.59        1.81      1.17 o 
  -4  -6   2       51.82       59.63      2.88 o 
  -3  -6   2      180.72      194.78      3.41 o 
  -2  -6   2       31.81       19.63      4.80 o 
  -1  -6   2       16.30       19.31      1.60 o 
   0  -6   2       26.28       31.04      1.92 o 
   1  -6   2      240.16      228.64      4.53 o 
   2  -6   2      123.21      125.77      4.53 o 
   3  -6   2       27.02       24.24      1.20 o 
   4  -6   2        8.33        9.23      1.28 o 
   5  -6   2        0.29        0.32      0.75 o 
  -7  -5   2        4.34        5.87      1.60 o 
  -6  -5   2       17.76       19.84      2.35 o 
  -5  -5   2        0.99        2.03      1.17 o 
  -4  -5   2      404.37      363.00     12.69 o 
  -3  -5   2        0.08        0.75      0.64 o 
  -2  -5   2       11.25       10.77      1.07 o 
  -1  -5   2       21.31       40.11      1.39 o 
   0  -5   2       62.79       57.79      8.53 o 
   1  -5   2      322.44      377.83      3.72 o 
   2  -5   2        0.94        1.33      0.59 o 
   3  -5   2        0.01        1.83      0.96 o 
   4  -5   2      103.55      112.93      4.53 o 
   5  -5   2       11.33       12.27      1.49 o 
   6  -5   2        4.48        2.45      1.60 o 
  -7  -4   2        9.23        6.19      1.28 o 
  -6  -4   2        3.92        5.01      1.71 o 
  -5  -4   2       47.79       41.71      2.45 o 
  -4  -4   2        3.59        1.81      0.53 o 
  -3  -4   2       42.13       38.19      1.28 o 
  -2  -4   2      124.21      139.85      2.45 o 
  -1  -4   2      864.17     1077.70     18.67 o 
   0  -4   2     1427.44     1637.37     78.03 o 
   1  -4   2        4.00        6.50      0.69 o 
   2  -4   2      221.14      228.79      2.81 o 
   3  -4   2       22.98       20.70      1.12 o 
   4  -4   2        5.40        3.02      2.61 o 
   5  -4   2       36.37       45.87      2.56 o 
   6  -4   2       20.39       22.83      2.35 o 
  -7  -3   2       17.64       17.71      1.81 o 
  -6  -3   2       24.51       33.07      2.45 o 
  -5  -3   2       98.04      115.42      3.95 o 
  -4  -3   2       35.16       28.37      1.17 o 
  -3  -3   2      125.05      157.55      4.48 o 
  -2  -3   2      765.48      837.16      5.97 o 
  -1  -3   2      875.57      694.86     65.92 o 
   0  -3   2       85.21      123.38      8.11 o 
   1  -3   2      212.66      208.33      7.79 o 
   2  -3   2      120.80       96.95      7.15 o 
   3  -3   2       15.01        6.78      5.76 o 
   4  -3   2        4.28        3.86      0.71 o 
   5  -3   2        1.59        0.43      0.96 o 
   6  -3   2        0.11       -0.43      1.17 o 
   7  -3   2        3.24        2.88      1.49 o 
  -7  -2   2        4.87        4.91      1.28 o 
  -6  -2   2        6.70        4.27      1.07 o 
  -5  -2   2        3.07        3.31      0.85 o 
  -4  -2   2        0.27        0.57      0.56 o 
  -3  -2   2      134.63      142.09      3.63 o 
  -2  -2   2      379.22      478.85     16.96 o 
  -1  -2   2     3386.59     3352.35     15.04 o 
   0  -2   2      435.04      417.13      4.59 o 
   1  -2   2       11.66        9.00      1.92 o 
   2  -2   2       31.42       19.53     11.47 o 
   3  -2   2      301.64      324.32     10.72 o 
   4  -2   2       13.50       10.11      0.64 o 
   5  -2   2        2.25        1.07      1.17 o 
   6  -2   2        0.37        0.53      1.28 o 
   7  -2   2        6.45        7.36      1.71 o 
  -7  -1   2        1.76        2.03      0.96 o 
  -6  -1   2        0.12       -0.32      0.64 o 
  -5  -1   2        0.04        0.21      0.43 o 
  -4  -1   2        9.86       11.36      0.59 o 
  -3  -1   2     1231.31     1098.42     10.93 o 
  -2  -1   2       65.21       64.86      0.96 o 
  -1  -1   2      745.80      692.83      4.27 o 
   0  -1   2      737.70      753.94     82.56 o 
   1  -1   2      233.76      137.41     34.35 o 
   2  -1   2      535.52      477.66      4.21 o 
   3  -1   2      186.34      197.02      5.60 o 
   4  -1   2      136.05      142.94      2.77 o 
   5  -1   2        0.50        0.32      0.75 o 
   6  -1   2       42.27       51.10      2.99 o 
   7  -1   2        0.00        0.11      1.28 o 
  -7   0   2        1.17        1.07      0.85 o 
  -6   0   2       17.65       18.35      1.17 o 
  -5   0   2      190.30      195.10      2.88 o 
  -4   0   2       33.17       37.66      1.26 o 
  -3   0   2        4.91        6.06      0.80 o 
  -2   0   2      336.00      138.17     84.16 o 
  -1   0   2     1592.75     1696.84     11.34 o 
   0   0   2       36.62       41.07      1.17 o 
   1   0   2       67.70       60.39      3.25 o 
   2   0   2      421.19      492.63     15.47 o 
   3   0   2      700.90      734.76     25.65 o 
   4   0   2       45.69       68.16      2.45 o 
   5   0   2      139.80      139.21      2.88 o 
   6   0   2      153.35      169.18      3.41 o 
   7   0   2        2.98        2.77      0.85 o 
  -7   1   2        6.47        8.85      1.60 o 
  -6   1   2      189.51      240.33      3.63 o 
  -5   1   2      204.70      213.24      3.41 o 
  -4   1   2       30.97       25.13      7.15 o 
  -3   1   2       36.58       39.10      2.83 o 
  -2   1   2        1.30        0.91      0.26 o 
  -1   1   2     9386.28     7029.81    145.39 o 
   0   1   2      879.71      674.80      5.33 o 
   1   1   2     1938.65     1794.74     61.87 o 
   2   1   2      106.85      112.11      2.45 o 
   3   1   2      657.97      661.68      7.36 o 
   4   1   2        6.00        3.31      0.85 o 
   5   1   2        0.16       -0.75      0.96 o 
   6   1   2        2.96        3.63      0.85 o 
   7   1   2        9.67       10.45      1.07 o 
  -7   2   2        0.01       -0.21      1.39 o 
  -6   2   2       11.65       12.48      1.60 o 
  -5   2   2       10.58       10.03      0.85 o 
  -4   2   2       37.72       37.75      8.37 o 
  -3   2   2      177.95      176.89      2.19 o 
  -2   2   2      476.55      460.90     34.35 o 
  -1   2   2      158.69      139.36     17.33 o 
   0   2   2       30.14       26.24      0.96 o 
   1   2   2      563.21      563.54      3.63 o 
   2   2   2      515.24      579.76      3.95 o 
   3   2   2     1467.12     1877.09     15.79 o 
   4   2   2        0.01       -0.32      0.64 o 
   5   2   2        1.81        0.64      0.85 o 
   6   2   2        0.65        0.64      0.96 o 
   7   2   2       24.92       23.79      1.39 o 
  -7   3   2       16.47       26.03      2.24 o 
  -6   3   2       17.62       23.36      1.92 o 
  -5   3   2        1.04        2.56      1.07 o 
  -4   3   2       70.57       74.75      1.44 o 
  -3   3   2       18.05       12.67      2.08 o 
  -2   3   2       91.94      110.60      4.69 o 
  -1   3   2      550.11      584.47     21.55 o 
   0   3   2        0.01        0.00      0.43 o 
   1   3   2      221.86      221.02      5.65 o 
   2   3   2      757.99      871.50      5.65 o 
   3   3   2       85.47       84.59      1.49 o 
   4   3   2      169.96      155.63      4.05 o 
   5   3   2       13.26       15.57      1.81 o 
   6   3   2        9.93        8.64      1.60 o 
   7   3   2       54.77       60.70      3.41 o 
  -6   4   2        0.03        0.11      0.96 o 
  -5   4   2        0.33       -0.11      0.75 o 
  -4   4   2       19.57       22.42      1.49 o 
  -3   4   2      615.82      600.69     36.91 o 
  -2   4   2       30.96       27.01      1.05 o 
  -1   4   2        0.08        0.43      0.53 o 
   0   4   2       12.34       14.19      0.85 o 
   1   4   2        0.07        0.43      0.53 o 
   2   4   2      475.72      579.97      8.85 o 
   3   4   2        4.84        6.83      0.64 o 
   4   4   2       54.00       48.43      2.45 o 
   5   4   2        3.72        3.41      1.17 o 
   6   4   2        6.16        4.91      1.60 o 
   7   4   2        0.28        0.64      1.07 o 
  -6   5   2        5.96        6.19      1.28 o 
  -5   5   2        0.36        0.85      0.96 o 
  -4   5   2       24.59       23.38      1.65 o 
  -3   5   2        2.74        1.42      0.74 o 
  -2   5   2      167.85      138.06      6.35 o 
  -1   5   2       84.72       95.26      3.52 o 
   0   5   2      240.92      273.18      2.88 o 
   1   5   2       33.41       30.61      7.04 o 
   2   5   2        1.13        2.56      0.64 o 
   3   5   2       18.29       17.71      0.96 o 
   4   5   2        2.68        4.27      1.07 o 
   5   5   2        0.00        0.32      1.28 o 
   6   5   2       16.44       15.25      2.24 o 
   7   5   2       14.23       13.55      1.92 o 
  -5   6   2        0.53       -0.04      0.76 o 
  -4   6   2       34.13       34.82      4.11 o 
  -3   6   2       39.12       35.29      1.31 o 
  -2   6   2        6.02        3.97      0.75 o 
  -1   6   2        0.24        1.49      0.85 o 
   0   6   2        0.02        2.67      0.64 o 
   1   6   2        9.09        9.28      0.85 o 
   2   6   2       83.99       99.74      2.24 o 
   3   6   2       30.60       28.37      1.39 o 
   4   6   2        0.03       -0.75      0.96 o 
   5   6   2        3.40        2.56      1.28 o 
   6   6   2       26.67       31.57      2.77 o 
   7   6   2        1.95        3.20      1.49 o 
  -5   7   2        3.52        2.25      1.97 o 
  -4   7   2        0.71        0.66      0.91 o 
  -3   7   2        2.81        3.81      0.85 o 
  -2   7   2       67.95       74.31      5.17 o 
  -1   7   2       40.22       42.88      2.35 o 
   0   7   2       10.64       10.77      1.49 o 
   1   7   2       20.34       30.72      1.39 o 
   2   7   2      142.15      137.71      2.56 o 
   3   7   2       59.10       71.68      2.99 o 
   4   7   2      194.39      198.41      5.12 o 
   5   7   2        0.72        1.60      1.17 o 
   6   7   2        0.01        0.43      1.28 o 
  -4   8   2        0.06       -0.28      1.07 o 
  -3   8   2        8.51        6.80      0.90 o 
  -2   8   2       51.98       73.71      3.63 o 
  -1   8   2       26.58       32.21      2.56 o 
   0   8   2        0.01        0.53      1.17 o 
   1   8   2        3.85        2.35      1.17 o 
   2   8   2        1.71        2.35      1.17 o 
   3   8   2       19.22       16.64      1.28 o 
   4   8   2        3.20        5.01      1.39 o 
   5   8   2        1.70        3.41      1.49 o 
  -3   9   2        3.18        4.16      1.49 o 
  -2   9   2        0.12        1.07      1.17 o 
  -1   9   2        0.58        0.21      1.07 o 
   0   9   2       15.79       15.57      1.81 o 
   1   9   2       10.77        8.11      1.49 o 
   2   9   2        9.29       11.52      1.71 o 
   3   9   2        7.78        7.57      1.71 o 
   4   9   2        3.00        3.31      1.17 o 
   5   9   2        3.09        4.37      1.39 o 
  -1  10   2        2.36        1.39      1.17 o 
   0  10   2       14.92       13.97      1.71 o 
   1  10   2        0.04        0.11      1.17 o 
   2  10   2        3.45        1.71      1.39 o 
  -3 -10   3        1.60        2.99      1.81 o 
  -2 -10   3        0.87        0.43      1.17 o 
  -1 -10   3        0.54        0.21      1.28 o 
   0 -10   3        0.82        0.96      1.28 o 
   1 -10   3        0.00        0.53      1.39 o 
  -3  -9   3        8.59       13.65      2.24 o 
  -2  -9   3        0.00       -0.85      1.07 o 
  -1  -9   3        7.31        4.59      1.49 o 
   0  -9   3        1.56        1.28      1.17 o 
   1  -9   3        0.15        0.53      1.17 o 
   2  -9   3        4.45        4.20      0.91 o 
   3  -9   3        0.33        0.31      0.74 o 
  -5  -8   3        1.16        0.00      0.96 o 
  -4  -8   3        0.22        0.00      0.96 o 
  -3  -8   3       38.77       42.35      3.09 o 
  -2  -8   3       41.73       43.52      2.88 o 
  -1  -8   3       37.95       40.11      2.88 o 
   0  -8   3       29.08       27.95      2.35 o 
   1  -8   3        0.20       -0.01      0.80 o 
   2  -8   3        0.16       -0.32      0.71 o 
   3  -8   3        0.24       -0.21      0.80 o 
   4  -8   3        3.91        5.06      1.65 o 
  -6  -7   3        2.58        2.77      1.28 o 
  -5  -7   3        5.54        6.93      1.28 o 
  -4  -7   3      143.41      125.45      3.63 o 
  -3  -7   3        0.63        4.48      0.96 o 
  -2  -7   3        4.16        3.31      1.28 o 
  -1  -7   3       10.87       13.97      1.81 o 
   0  -7   3        4.63        5.23      1.17 o 
   1  -7   3        6.24        5.64      0.81 o 
   2  -7   3        8.38       10.49      1.23 o 
   3  -7   3        3.98        4.97      0.87 o 
   4  -7   3        2.91        3.53      2.03 o 
   5  -7   3        0.73        3.52      1.17 o 
  -6  -6   3        0.21        0.00      1.07 o 
  -5  -6   3       36.34       37.87      2.56 o 
  -4  -6   3      431.34      503.49     19.09 o 
  -3  -6   3      532.58      547.33      5.65 o 
  -2  -6   3        1.24        0.64      0.43 o 
  -1  -6   3        0.13        0.32      0.53 o 
   0  -6   3       49.06       51.88      3.52 o 
   1  -6   3       88.47       92.10      6.67 o 
   2  -6   3        1.90        2.63      0.71 o 
   3  -6   3       84.11       86.00      3.09 o 
   4  -6   3        2.09        2.52      0.82 o 
   5  -6   3        7.50        8.43      1.49 o 
  -7  -5   3        6.93        6.83      1.60 o 
  -6  -5   3        0.68        0.21      0.96 o 
  -5  -5   3      121.95      131.31      4.27 o 
  -4  -5   3      423.95      439.59     19.73 o 
  -3  -5   3        4.91        5.33      0.85 o 
  -2  -5   3       27.43       31.89      1.28 o 
  -1  -5   3       65.77       66.03      1.49 o 
   0  -5   3        4.36        4.11      0.53 o 
   1  -5   3       10.10        9.44      0.71 o 
   2  -5   3        6.56        6.41      0.74 o 
   3  -5   3        1.09        1.76      0.68 o 
   4  -5   3       74.34       93.15      5.76 o 
   5  -5   3        8.48       10.45      1.60 o 
   6  -5   3        0.25        0.11      1.28 o 
  -7  -4   3        0.07        0.96      1.07 o 
  -6  -4   3        7.54        8.96      1.49 o 
  -5  -4   3       25.29       22.51      1.71 o 
  -4  -4   3      186.94      148.27      4.48 o 
  -3  -4   3       16.49       14.08      1.07 o 
  -2  -4   3       35.26       40.54      1.28 o 
  -1  -4   3       66.54       72.75      1.49 o 
   0  -4   3      488.34      586.35      7.95 o 
   1  -4   3      394.79      423.44      9.07 o 
   2  -4   3       29.72       30.92      1.20 o 
   3  -4   3        1.10        1.46      0.51 o 
   4  -4   3       10.96       11.58      0.91 o 
   5  -4   3       45.60       46.62      2.56 o 
   6  -4   3        0.69       -0.32      0.96 o 
  -7  -3   3        0.10        0.00      0.96 o 
  -6  -3   3       76.81       80.22      3.41 o 
  -5  -3   3       24.73       28.69      1.92 o 
  -4  -3   3       18.91       13.55      0.85 o 
  -3  -3   3        8.28       13.55      0.75 o 
  -2  -3   3      221.15      231.37      2.99 o 
  -1  -3   3      112.13       90.24      1.71 o 
   0  -3   3      107.96       81.06      4.37 o 
   1  -3   3      102.96       94.07      8.59 o 
   2  -3   3        8.36       13.07      0.49 o 
   3  -3   3      277.91      210.14      3.95 o 
   4  -3   3       69.35       68.04      5.60 o 
   5  -3   3       62.46       55.58      2.56 o 
   6  -3   3        8.37        9.81      1.81 o 
   7  -3   3        0.84       -0.43      1.17 o 
  -7  -2   3        7.21        9.17      1.39 o 
  -6  -2   3       48.23       52.27      2.45 o 
  -5  -2   3       73.18       72.96      2.88 o 
  -4  -2   3       77.58       93.16     13.23 o 
  -3  -2   3       23.23       22.61      0.64 o 
  -2  -2   3       40.64       34.35      1.71 o 
  -1  -2   3      105.90      110.94      1.71 o 
   0  -2   3      326.95      312.13     55.31 o 
   1  -2   3        3.83        2.81      0.41 o 
   2  -2   3      514.45      546.16      6.61 o 
   3  -2   3      292.16      332.82     11.25 o 
   4  -2   3       88.30       83.84      1.92 o 
   5  -2   3        3.54        5.44      1.49 o 
   6  -2   3       10.05       13.55      1.81 o 
   7  -2   3       42.29       54.19      3.52 o 
  -7  -1   3        3.32        3.41      1.17 o 
  -6  -1   3        0.09        0.21      0.64 o 
  -5  -1   3       20.85       27.84      1.17 o 
  -4  -1   3      133.27      135.23      6.13 o 
  -3  -1   3        0.51        0.47      0.29 o 
  -2  -1   3      655.86      567.60      7.25 o 
  -1  -1   3      966.02      957.59     16.75 o 
   0  -1   3      157.01      175.37      2.03 o 
   1  -1   3      455.05      449.30      5.01 o 
   2  -1   3     1780.64     1877.13     42.19 o 
   3  -1   3        8.30        5.99      0.49 o 
   4  -1   3       58.05       53.44      1.60 o 
   5  -1   3       21.04       17.71      1.17 o 
   6  -1   3        0.81        0.64      1.07 o 
   7  -1   3        1.01        1.81      1.49 o 
  -7   0   3        0.67        0.11      0.96 o 
  -6   0   3       10.57       11.09      1.39 o 
  -5   0   3       54.50       54.08      2.13 o 
  -4   0   3        6.80        5.00      0.45 o 
  -3   0   3        4.46        4.04      0.43 o 
  -2   0   3       98.63       96.17      9.60 o 
  -1   0   3      143.20      154.64      2.00 o 
   0   0   3    12428.89    14616.73     85.23 o 
   1   0   3        2.20        1.60      0.43 o 
   2   0   3      339.24      352.41     31.57 o 
   3   0   3      381.42      377.29      3.04 o 
   4   0   3        3.34        1.60      0.75 o 
   5   0   3        0.04        2.03      0.85 o 
   6   0   3      311.65      335.80      4.91 o 
   7   0   3        2.26        2.35      1.28 o 
  -6   1   3        9.66       16.85      1.17 o 
  -5   1   3        5.40        3.84      0.75 o 
  -4   1   3        8.84        7.45      1.12 o 
  -3   1   3       80.42       72.56     10.67 o 
  -2   1   3        1.66        1.71      0.36 o 
  -1   1   3     5919.21     5307.68    146.73 o 
   0   1   3     5836.52     4838.92     29.33 o 
   1   1   3        1.20        1.07      0.43 o 
   2   1   3      135.91      182.09      1.92 o 
   3   1   3       11.23        6.72      1.17 o 
   4   1   3        9.15        8.53      1.17 o 
   5   1   3      106.26      112.32      3.52 o 
   6   1   3      108.19      141.02      4.69 o 
   7   1   3        1.26        0.85      0.75 o 
  -7   2   3        1.06        0.85      1.28 o 
  -6   2   3        3.26        3.52      1.17 o 
  -5   2   3      126.25      149.02      2.56 o 
  -4   2   3      213.63      207.58      2.67 o 
  -3   2   3       53.06       48.66      5.33 o 
  -2   2   3        2.81        2.44      0.36 o 
  -1   2   3     4178.71     3442.17     21.76 o 
   0   2   3       91.97       78.94      1.81 o 
   1   2   3       11.47       12.69      0.64 o 
   2   2   3      559.49      628.19      8.96 o 
   3   2   3      333.18      437.25      3.41 o 
   4   2   3        0.14        0.43      1.07 o 
   5   2   3       29.82       28.27      2.03 o 
   6   2   3       12.74       12.91      1.49 o 
   7   2   3        4.75        3.09      1.17 o 
  -7   3   3        2.89        2.88      1.17 o 
  -6   3   3        0.54        0.75      0.96 o 
  -5   3   3       26.86       25.28      1.60 o 
  -4   3   3       35.61       34.02      1.44 o 
  -3   3   3      348.27      365.56     11.89 o 
  -2   3   3     1233.52     1148.92     63.63 o 
  -1   3   3      172.49      107.63      2.24 o 
   0   3   3        3.73        4.27      0.85 o 
   1   3   3       96.01       96.75      2.45 o 
   2   3   3       37.88       28.27      0.96 o 
   3   3   3      185.52      281.93     10.67 o 
   4   3   3       16.24       14.51      1.60 o 
   5   3   3        7.27        6.83      1.39 o 
   6   3   3       12.16       10.99      1.71 o 
   7   3   3        1.44        0.85      1.07 o 
  -6   4   3        1.87        0.11      0.85 o 
  -5   4   3        0.92        1.17      1.39 o 
  -4   4   3      126.68      134.77      8.43 o 
  -3   4   3      189.98      203.92      4.27 o 
  -2   4   3      501.98      523.86     14.24 o 
  -1   4   3       10.53       12.91      1.17 o 
   0   4   3       69.32       57.28      1.92 o 
   1   4   3        1.60        2.13      0.53 o 
   2   4   3     1037.50     1220.96     21.87 o 
   3   4   3       79.80       94.51      2.45 o 
   4   4   3        0.63        1.07      1.17 o 
   5   4   3       69.71       71.15      3.20 o 
   6   4   3       61.49       69.44      3.73 o 
   7   4   3        2.51        2.56      1.28 o 
  -6   5   3        0.22       -0.11      0.96 o 
  -5   5   3       25.10       33.16      6.99 o 
  -4   5   3        2.26        1.94      0.63 o 
  -3   5   3      172.40      134.13     11.20 o 
  -2   5   3       47.68       48.64      8.80 o 
  -1   5   3       40.21       37.33      1.81 o 
   0   5   3       71.62       78.40      4.37 o 
   1   5   3       84.36       94.62      4.48 o 
   2   5   3      103.76      135.26      2.45 o 
   3   5   3        0.11       -0.43      0.64 o 
   4   5   3       10.80        8.21      1.49 o 
   5   5   3       96.09       85.66      3.63 o 
   6   5   3       77.75       83.42      3.95 o 
   7   5   3       11.62       11.63      1.92 o 
  -5   6   3        3.95        4.67      0.90 o 
  -4   6   3      130.54      152.43      4.69 o 
  -3   6   3       32.12       33.58      1.65 o 
  -2   6   3        1.40        2.04      0.71 o 
  -1   6   3        8.04        5.12      1.07 o 
   0   6   3       10.76       11.73      0.85 o 
   1   6   3      800.59      594.69     62.72 o 
   2   6   3       18.52       23.04      1.28 o 
   3   6   3       43.85       62.40      1.92 o 
   4   6   3       47.11       42.99      2.56 o 
   5   6   3       12.81       13.44      1.60 o 
   6   6   3       33.78       30.29      2.56 o 
   7   6   3        1.29        0.11      1.28 o 
  -5   7   3        0.46        0.85      0.80 o 
  -4   7   3       13.90       13.42      1.97 o 
  -3   7   3       93.04       90.48      6.99 o 
  -2   7   3        6.54        5.44      1.17 o 
  -1   7   3        2.22        1.92      0.96 o 
   0   7   3        8.26        8.32      1.28 o 
   1   7   3       34.60       37.33      1.49 o 
   2   7   3       59.86       71.15      2.77 o 
   3   7   3      316.23      339.32      4.37 o 
   4   7   3       22.34       21.33      1.92 o 
   5   7   3       14.83       12.59      1.81 o 
   6   7   3        0.04       -0.21      1.17 o 
  -4   8   3        7.91        7.77      1.65 o 
  -3   8   3        0.23        1.71      1.49 o 
  -2   8   3       60.83       63.47      3.09 o 
  -1   8   3        0.02        0.32      1.07 o 
   0   8   3        8.55        6.72      1.39 o 
   1   8   3        0.18       -1.28      1.49 o 
   2   8   3        0.82        2.13      1.17 o 
   3   8   3       57.58       52.06      2.24 o 
   4   8   3       26.46       26.03      2.13 o 
   5   8   3        1.38        0.85      1.39 o 
  -3   9   3        0.34        0.43      1.71 o 
  -2   9   3        4.31        3.95      1.60 o 
  -1   9   3        3.20        6.19      1.60 o 
   0   9   3       21.23       23.15      2.24 o 
   1   9   3       57.33       58.88      3.20 o 
   2   9   3       14.10       14.40      1.81 o 
   4   9   3        1.97        1.39      1.17 o 
   5   9   3        6.23        7.04      1.60 o 
  -1  10   3        3.50        3.41      1.28 o 
   0  10   3       28.93       27.41      2.24 o 
   1  10   3        7.76        7.79      1.49 o 
   2  10   3        0.02       -1.17      1.17 o 
  -2 -10   4        0.32       -0.43      1.49 o 
  -1 -10   4        0.34        0.64      1.17 o 
   0 -10   4        1.34        2.13      1.17 o 
  -3  -9   4        2.26        3.84      1.60 o 
  -2  -9   4        1.64        2.13      1.60 o 
  -1  -9   4        2.29        1.39      1.28 o 
   0  -9   4        2.12        2.56      1.28 o 
   1  -9   4        3.90        3.63      1.49 o 
   2  -9   4        3.33        4.39      0.92 o 
  -5  -8   4        0.91        0.85      0.96 o 
  -4  -8   4        1.34        0.75      0.96 o 
  -3  -8   4        3.12        4.91      1.60 o 
  -2  -8   4       14.22       14.08      2.13 o 
  -1  -8   4       12.68       11.73      1.81 o 
   0  -8   4       39.78       39.36      2.77 o 
   1  -8   4        0.02        0.23      0.77 o 
   2  -8   4        7.06        5.69      0.89 o 
   3  -8   4        3.27        5.09      0.97 o 
   4  -8   4        0.39        0.87      0.89 o 
  -6  -7   4        2.02        2.45      1.17 o 
  -5  -7   4        8.25        9.28      1.39 o 
  -4  -7   4       25.23       26.88      1.49 o 
  -3  -7   4        5.67        7.68      0.96 o 
  -2  -7   4       18.22       20.05      2.24 o 
  -1  -7   4        0.08       -0.11      1.07 o 
   0  -7   4        1.89        3.20      1.28 o 
   1  -7   4        5.10        4.08      0.77 o 
   2  -7   4       25.09       25.63      1.32 o 
   3  -7   4        3.50        2.70      0.81 o 
   4  -7   4        2.11        3.13      1.01 o 
  -6  -6   4        1.40        2.03      1.07 o 
  -5  -6   4       12.99       13.12      1.49 o 
  -4  -6   4       45.23       45.98      1.71 o 
  -3  -6   4      122.40      124.59      2.67 o 
  -2  -6   4        3.74        1.49      0.43 o 
  -1  -6   4       12.90       14.61      1.71 o 
   0  -6   4        7.79        8.53      0.81 o 
   1  -6   4      251.36      279.95      7.57 o 
   2  -6   4      125.02      125.17      2.50 o 
   3  -6   4       25.47       27.94      1.41 o 
   4  -6   4        5.48        4.57      0.97 o 
   5  -6   4        2.60        1.49      1.28 o 
  -7  -5   4        2.72        3.52      1.28 o 
  -6  -5   4        1.85        2.03      1.07 o 
  -5  -5   4       58.83       53.12      2.56 o 
  -4  -5   4        0.99        2.77      0.75 o 
  -3  -5   4      285.56      277.35      4.37 o 
  -2  -5   4       85.60       74.14      2.03 o 
  -1  -5   4        8.52       11.31      0.96 o 
   0  -5   4      143.78      168.52     13.01 o 
   1  -5   4       25.68       22.11      1.55 o 
   2  -5   4        1.77        1.12      0.61 o 
   3  -5   4       61.32       70.96      1.97 o 
   4  -5   4       33.62       37.56      1.70 o 
   5  -5   4        2.26        6.29      1.60 o 
   6  -5   4        0.39        1.07      1.49 o 
  -7  -4   4       32.13       28.48      2.03 o 
  -6  -4   4        2.82        2.35      1.07 o 
  -5  -4   4      142.81      129.39      3.73 o 
  -4  -4   4      111.45       89.39      2.03 o 
  -3  -4   4       27.73       29.12      1.17 o 
  -2  -4   4       30.71       30.19      1.17 o 
  -1  -4   4      135.76      146.46      2.35 o 
   0  -4   4       78.61       97.84      7.84 o 
   1  -4   4        0.83        1.79      0.53 o 
   2  -4   4       14.45       12.18      0.87 o 
   3  -4   4        4.33        2.77      0.91 o 
   4  -4   4       32.79       40.79      5.76 o 
   5  -4   4       70.25       61.66      2.77 o 
   6  -4   4        0.86        0.75      1.17 o 
  -7  -3   4        0.27        0.43      0.85 o 
  -6  -3   4      176.10      138.46      3.84 o 
  -5  -3   4        3.03        3.20      0.96 o 
  -4  -3   4        0.34        0.11      0.43 o 
  -3  -3   4        1.98        0.96      0.43 o 
  -2  -3   4       44.27       44.16      1.39 o 
  -1  -3   4     1438.78     1952.62     63.68 o 
   0  -3   4      467.30      448.52     26.19 o 
   1  -3   4       16.37       17.11      2.19 o 
   2  -3   4       27.36       34.05      0.84 o 
   3  -3   4      130.54      127.47      3.63 o 
   4  -3   4       12.67       12.27      1.71 o 
   5  -3   4        0.21        0.96      0.96 o 
   6  -3   4        4.64        3.95      1.28 o 
   7  -3   4       13.17       16.96      2.13 o 
  -7  -2   4        8.80       10.45      1.60 o 
  -6  -2   4       19.50       18.77      1.60 o 
  -5  -2   4       68.82       50.24      2.13 o 
  -4  -2   4        2.69        1.51      0.56 o 
  -3  -2   4       15.15       11.20      0.43 o 
  -2  -2   4      235.69      269.98      3.20 o 
  -1  -2   4      390.74      414.63      6.93 o 
   0  -2   4       45.81       36.46      4.96 o 
   1  -2   4      551.72      546.47     17.55 o 
   2  -2   4      258.92      170.89     14.08 o 
   3  -2   4     1054.60     1314.68     30.61 o 
   4  -2   4       28.35       33.17      1.28 o 
   5  -2   4        2.82        2.56      1.17 o 
   6  -2   4        0.33       -1.49      1.49 o 
   7  -2   4        7.65       11.41      2.13 o 
  -7  -1   4       23.32       26.56      2.13 o 
  -6  -1   4        3.41        4.16      1.17 o 
  -5  -1   4        3.48        1.49      0.85 o 
  -4  -1   4       36.56       32.21      2.24 o 
  -3  -1   4      401.73      482.83     13.39 o 
  -2  -1   4     1255.80     1486.14     11.95 o 
  -1  -1   4       83.36       83.74      1.71 o 
   0  -1   4      199.65      205.13      3.95 o 
   1  -1   4      154.17      137.39      2.88 o 
   2  -1   4        0.21        0.14      0.37 o 
   3  -1   4      149.72      164.55      5.23 o 
   4  -1   4       53.15       46.40      1.49 o 
   5  -1   4       70.61       74.24      2.99 o 
   6  -1   4       78.02       86.94      3.95 o 
   7  -1   4       28.42       37.55      2.67 o 
  -7   0   4        3.85        3.95      1.17 o 
  -6   0   4       42.96       43.52      2.35 o 
  -5   0   4        2.90        3.09      0.64 o 
  -4   0   4        0.88        1.14      0.37 o 
  -3   0   4       65.72       65.47      1.13 o 
  -2   0   4      933.03      911.56     30.61 o 
  -1   0   4      802.91      820.10     68.70 o 
   0   0   4      304.60      272.97      4.37 o 
   1   0   4      176.32      101.76      2.45 o 
   2   0   4      747.55      779.49     62.14 o 
   3   0   4      286.08      281.56      6.83 o 
   4   0   4       18.26       24.00      1.92 o 
   5   0   4      508.38      544.02      7.79 o 
   6   0   4       24.68       22.93      1.39 o 
   7   0   4       10.22       13.01      1.81 o 
  -7   1   4        8.84       13.76      1.92 o 
  -6   1   4      170.43      190.73      5.01 o 
  -5   1   4        6.36        8.75      0.85 o 
  -4   1   4       50.79       37.65      8.53 o 
  -3   1   4       26.30       15.85      1.07 o 
  -2   1   4       39.19       33.21      2.45 o 
  -1   1   4        0.46        0.90      0.64 o 
   0   1   4     6234.72     6982.38     42.67 o 
   1   1   4       63.67       57.39      1.81 o 
   2   1   4       21.23       25.39      0.85 o 
   3   1   4        5.12        4.37      0.43 o 
   4   1   4        0.00       -0.11      1.07 o 
   5   1   4      207.98      208.22      4.91 o 
   6   1   4        4.03        2.45      1.28 o 
   7   1   4        1.04        0.11      0.75 o 
  -6   2   4       30.94       29.23      1.81 o 
  -5   2   4        9.19        8.83      0.64 o 
  -4   2   4        6.44        7.39      1.17 o 
  -3   2   4       26.07       29.50      1.24 o 
  -2   2   4       77.06       94.39      6.93 o 
  -1   2   4      215.78      159.26      3.09 o 
   0   2   4      818.83      686.11      6.83 o 
   1   2   4      635.92      524.50      5.44 o 
   2   2   4      201.73      210.36      5.12 o 
   3   2   4        2.42        4.16      0.53 o 
   4   2   4      312.66      305.40      5.76 o 
   5   2   4       17.32       13.55      1.60 o 
   6   2   4        0.77        0.75      1.07 o 
   7   2   4       19.05       25.17      2.45 o 
  -6   3   4        1.54        3.31      0.96 o 
  -5   3   4        0.93        1.11      0.63 o 
  -4   3   4        5.47        4.54      1.07 o 
  -3   3   4      398.13      423.08      3.20 o 
  -2   3   4       38.40       50.77      1.46 o 
  -1   3   4        5.58        4.37      0.85 o 
   0   3   4        0.62        0.32      0.75 o 
   1   3   4      136.38      137.18      5.55 o 
   2   3   4      316.54      328.12      3.95 o 
   3   3   4        0.12        0.21      0.53 o 
   4   3   4       20.40       25.07      1.92 o 
   5   3   4        8.80        9.92      1.60 o 
   6   3   4        1.47        1.07      1.07 o 
   7   3   4        6.62        8.00      1.60 o 
  -6   4   4        0.40       -0.32      0.85 o 
  -5   4   4       13.11       12.21      2.08 o 
  -4   4   4        2.50        2.15      0.77 o 
  -3   4   4       25.73       23.76      1.12 o 
  -2   4   4      277.61      252.75     14.35 o 
  -1   4   4       25.94       30.51      1.60 o 
   0   4   4      205.40      183.69      3.41 o 
   1   4   4       32.66       29.55      1.28 o 
   2   4   4      171.33      205.56      7.57 o 
   3   4   4       98.19      122.35      2.13 o 
   4   4   4        0.58        0.11      1.39 o 
   5   4   4        7.47        6.72      1.39 o 
   6   4   4      144.48      140.70      4.91 o 
   7   4   4       14.70       14.61      2.03 o 
  -6   5   4        1.32        0.64      1.07 o 
  -5   5   4        1.67        2.26      0.77 o 
  -4   5   4      155.13      145.07      3.95 o 
  -3   5   4        1.76        1.55      0.69 o 
  -2   5   4        5.11        4.37      1.07 o 
  -1   5   4       24.23       17.60      1.49 o 
   0   5   4      343.33      271.05      8.11 o 
   1   5   4      144.29      143.26      2.99 o 
   2   5   4        7.79        7.04      0.85 o 
   3   5   4        2.51        1.92      0.85 o 
   4   5   4        3.63        3.52      1.60 o 
   5   5   4       21.29       16.75      1.92 o 
   6   5   4       25.29       24.32      2.24 o 
   7   5   4        0.00        0.75      1.17 o 
  -5   6   4        0.05        0.20      0.77 o 
  -4   6   4        0.19        0.99      0.74 o 
  -3   6   4       48.21       37.09      5.01 o 
  -2   6   4        0.15       -0.32      0.85 o 
  -1   6   4        5.59        4.05      1.07 o 
   0   6   4        4.19        6.61      0.75 o 
   1   6   4      228.55      238.84     15.89 o 
   2   6   4        9.04        8.53      0.85 o 
   3   6   4        1.23        1.07      0.85 o 
   4   6   4       93.12      101.98      4.05 o 
   5   6   4       53.53       37.65      2.67 o 
   6   6   4        6.67        6.93      1.81 o 
  -4   7   4       19.42       18.50      1.31 o 
  -3   7   4       17.00       16.00      1.71 o 
  -2   7   4       59.95       49.92      2.35 o 
  -1   7   4       68.97       58.56      2.56 o 
   0   7   4        0.13        1.60      0.96 o 
   1   7   4       61.30       47.26      1.60 o 
   2   7   4       12.76       13.44      1.28 o 
   3   7   4      131.26      147.95      3.20 o 
   4   7   4      277.78      278.31      6.72 o 
   5   7   4        0.52        0.00      1.28 o 
   6   7   4        0.77        1.39      1.49 o 
  -4   8   4        0.41        0.75      1.39 o 
  -3   8   4       45.45       40.43      2.35 o 
  -2   8   4        0.13        0.96      1.07 o 
  -1   8   4       23.30       20.27      1.60 o 
   0   8   4       22.87       19.31      1.71 o 
   1   8   4        5.39        5.87      1.49 o 
   2   8   4        1.51        0.96      0.75 o 
   3   8   4      360.95      350.63      6.83 o 
   4   8   4        3.03        2.03      1.28 o 
   5   8   4        3.07        0.64      1.28 o 
  -3   9   4        0.56        0.75      1.39 o 
  -2   9   4       33.89       30.51      2.35 o 
  -1   9   4        0.09       -0.85      0.96 o 
   0   9   4        5.24        5.65      1.39 o 
   1   9   4        5.06        7.47      2.03 o 
   2   9   4        8.93        9.17      1.81 o 
   4   9   4        2.69        1.39      1.28 o 
  -1  10   4        2.21        2.45      1.71 o 
   0  10   4       13.17       15.15      2.13 o 
   1  10   4        1.23        0.00      1.17 o 
   2  10   4       10.59        8.85      1.71 o 
  -3  -9   5        4.17        4.37      1.71 o 
  -2  -9   5        0.13       -0.75      1.07 o 
  -1  -9   5        0.62        1.17      1.60 o 
   0  -9   5        8.10        7.15      1.60 o 
   1  -9   5        0.67        1.07      1.07 o 
   2  -9   5        0.07        0.11      1.17 o 
  -5  -8   5        4.17        5.12      1.39 o 
  -4  -8   5        0.00       -0.32      1.39 o 
  -3  -8   5        0.23        0.00      1.17 o 
  -2  -8   5        7.56        3.84      1.60 o 
  -1  -8   5       18.27       14.51      2.24 o 
   0  -8   5       10.68        8.11      1.71 o 
   1  -8   5        0.42       -1.07      1.07 o 
   2  -8   5        0.21        0.15      0.67 o 
   3  -8   5        2.47        1.70      0.87 o 
  -5  -7   5       15.99       16.00      1.60 o 
  -4  -7   5        0.03        0.11      0.75 o 
  -3  -7   5       10.33        8.85      1.17 o 
  -2  -7   5        3.48        3.73      1.49 o 
  -1  -7   5        3.79        4.80      1.60 o 
   0  -7   5       12.73       12.80      1.71 o 
   1  -7   5       15.05       16.07      1.12 o 
   2  -7   5        4.35        4.87      0.92 o 
   3  -7   5       32.00       38.73      1.69 o 
   4  -7   5        0.03       -0.33      0.81 o 
  -6  -6   5        6.20        4.37      1.17 o 
  -5  -6   5        1.26        0.21      0.75 o 
  -4  -6   5       49.90       49.07      1.81 o 
  -3  -6   5        1.03        1.92      0.85 o 
  -2  -6   5       12.44        7.89      1.39 o 
  -1  -6   5        0.90        1.71      1.17 o 
   0  -6   5       18.33       17.68      1.07 o 
   1  -6   5       18.71       19.11      1.97 o 
   2  -6   5      288.27      301.08     13.44 o 
   3  -6   5       24.30       27.19      2.24 o 
   4  -6   5        0.21        0.37      0.79 o 
   5  -6   5        1.39        2.13      1.39 o 
  -6  -5   5        0.26       -0.64      0.96 o 
  -5  -5   5       42.57       30.51      2.03 o 
  -4  -5   5      166.25      142.41      4.16 o 
  -3  -5   5      118.06      132.06      2.99 o 
  -2  -5   5        4.27        5.87      0.85 o 
  -1  -5   5       37.84       53.76      1.92 o 
   0  -5   5      102.91      104.04      1.96 o 
   1  -5   5        0.22        0.07      0.61 o 
   2  -5   5      259.20      267.62     12.75 o 
   3  -5   5        2.61        0.89      0.71 o 
   4  -5   5       11.33        9.76      1.02 o 
   5  -5   5        3.99        5.12      1.39 o 
   6  -5   5        3.01        4.37      1.81 o 
  -7  -4   5        7.55        7.25      1.60 o 
  -6  -4   5        1.17        0.21      1.07 o 
  -5  -4   5       55.52       40.86      2.24 o 
  -4  -4   5        4.29        3.84      0.64 o 
  -3  -4   5       13.28        8.11      0.85 o 
  -2  -4   5       27.03       42.78      1.60 o 
  -1  -4   5       92.79       98.78      3.52 o 
   0  -4   5      203.65      238.16     20.32 o 
   1  -4   5      124.63      144.31      2.41 o 
   2  -4   5        5.02        4.92      0.61 o 
   3  -4   5      168.19      159.63      4.37 o 
   4  -4   5       26.01       26.03      2.03 o 
   5  -4   5       38.71       45.12      2.67 o 
   6  -4   5       18.02       15.57      1.81 o 
  -7  -3   5        0.22        0.96      1.07 o 
  -6  -3   5        7.43        6.61      1.39 o 
  -5  -3   5       67.47       60.16      2.67 o 
  -4  -3   5        0.00       -0.21      0.53 o 
  -3  -3   5       10.31       11.20      0.96 o 
  -2  -3   5       30.88       41.71      2.45 o 
  -1  -3   5      980.48     1222.31     51.90 o 
   0  -3   5       16.99       18.76      3.25 o 
   1  -3   5       45.73       52.41      1.39 o 
   2  -3   5       55.43       43.24      6.83 o 
   3  -3   5       23.13       26.99      1.92 o 
   4  -3   5       31.19       29.12      2.13 o 
   5  -3   5       33.62       40.32      2.77 o 
   6  -3   5       33.04       42.67      3.09 o 
  -7  -2   5       20.95       23.47      2.13 o 
  -6  -2   5       23.69       22.51      1.92 o 
  -5  -2   5       36.00       30.51      1.92 o 
  -4  -2   5        2.67        1.16      0.51 o 
  -3  -2   5      110.77      108.38      2.56 o 
  -2  -2   5      207.63      216.76      5.33 o 
  -1  -2   5      165.48      168.75      2.45 o 
   0  -2   5       19.54       13.47      0.64 o 
   1  -2   5       18.55       14.21      2.24 o 
   2  -2   5      183.67      148.05      7.89 o 
   3  -2   5        9.69       10.99      2.40 o 
   4  -2   5      239.78      234.25      5.44 o 
   5  -2   5        0.82       -1.07      1.17 o 
   6  -2   5        1.30        2.35      1.39 o 
   7  -2   5        1.02        3.09      1.81 o 
  -7  -1   5       37.70       35.52      2.45 o 
  -6  -1   5       40.09       43.42      2.35 o 
  -5  -1   5       11.56        7.89      1.17 o 
  -4  -1   5        8.21        7.81      2.13 o 
  -3  -1   5      444.13      552.48      7.67 o 
  -2  -1   5      564.69      660.93      9.49 o 
  -1  -1   5       14.28       12.59      0.85 o 
   0  -1   5      592.11      680.24      8.64 o 
   1  -1   5      858.37      865.10      9.17 o 
   2  -1   5      116.24      141.42     13.28 o 
   3  -1   5      294.90      277.10     25.76 o 
   4  -1   5      142.13      118.83      2.24 o 
   5  -1   5        4.45        3.31      0.75 o 
   6  -1   5      116.49      112.75      4.48 o 
   7  -1   5        3.36        2.77      1.28 o 
  -7   0   5        8.46       11.09      1.81 o 
  -6   0   5        4.57        6.51      1.39 o 
  -5   0   5        0.98        1.17      0.96 o 
  -4   0   5        0.65        0.69      0.43 o 
  -3   0   5       76.48       89.48      3.47 o 
  -2   0   5      350.79      373.33     17.60 o 
  -1   0   5       41.74       35.17      4.00 o 
   0   0   5        0.83        0.19      0.61 o 
   1   0   5        8.06        7.79      1.17 o 
   2   0   5       25.53       23.12      0.91 o 
   3   0   5      188.80      185.89      8.32 o 
   4   0   5       44.57       53.23      2.45 o 
   5   0   5        7.54        8.11      1.28 o 
   6   0   5       73.17       66.78      3.09 o 
   7   0   5       27.19       22.83      2.13 o 
  -7   1   5        1.38        2.03      1.07 o 
  -6   1   5        4.35        6.19      1.17 o 
  -5   1   5       90.88       94.60      9.92 o 
  -4   1   5       69.15       60.17      4.05 o 
  -3   1   5      230.88      254.61     19.73 o 
  -2   1   5      403.76      400.38     12.11 o 
  -1   1   5     1815.41     2327.99     19.73 o 
   0   1   5     1743.68     1699.59     13.97 o 
   1   1   5     1022.18     1280.59     12.27 o 
   2   1   5       63.70       85.87      3.09 o 
   3   1   5      268.74      404.82     23.68 o 
   4   1   5       70.17       78.83      2.99 o 
   5   1   5      638.27      601.41      8.64 o 
   6   1   5       35.02       29.55      2.13 o 
   7   1   5       12.17       11.52      1.07 o 
  -6   2   5       79.08       84.48      3.09 o 
  -5   2   5        0.01        0.11      0.48 o 
  -4   2   5        2.49        2.58      0.56 o 
  -3   2   5       27.35       28.95      1.07 o 
  -2   2   5       12.18       10.33      0.85 o 
  -1   2   5      285.28      253.98      4.37 o 
   0   2   5      666.80      522.90      6.29 o 
   1   2   5      162.01      145.50      3.09 o 
   2   2   5      116.25      121.07      2.13 o 
   3   2   5        0.75        0.85      0.64 o 
   4   2   5       27.78       34.24      2.35 o 
   5   2   5        0.08        0.85      1.17 o 
   6   2   5       56.82       53.23      2.88 o 
   7   2   5       13.66       16.64      1.92 o 
  -6   3   5        7.87        5.12      1.07 o 
  -5   3   5       31.28       28.80      2.24 o 
  -4   3   5      105.98       93.40      6.19 o 
  -3   3   5       47.39       47.93      2.45 o 
  -2   3   5       80.89       90.56      2.99 o 
  -1   3   5      575.05      517.78      6.83 o 
   0   3   5       33.37       23.47      1.49 o 
   1   3   5       18.19       23.25      1.49 o 
   2   3   5     1984.17     2323.40     54.72 o 
   3   3   5       11.50       16.11      0.85 o 
   4   3   5       65.07       83.95      3.63 o 
   5   3   5        0.66        1.71      1.28 o 
   6   3   5       25.04       17.92      1.92 o 
   7   3   5       17.71       21.12      2.35 o 
  -6   4   5        0.44       -0.85      0.85 o 
  -5   4   5        0.02        0.28      0.71 o 
  -4   4   5       18.16       12.70      0.95 o 
  -3   4   5       10.38        8.78      0.96 o 
  -2   4   5        0.29        0.32      0.53 o 
  -1   4   5      103.91       99.74      2.88 o 
   0   4   5        3.34        2.45      0.75 o 
   1   4   5        0.31        2.03      0.64 o 
   2   4   5       83.84       75.52      1.81 o 
   3   4   5        1.26        0.32      0.64 o 
   4   4   5        0.35        0.96      1.60 o 
   5   4   5        0.57        0.00      1.17 o 
   6   4   5       23.58       21.44      2.24 o 
   7   4   5        4.67        5.65      1.60 o 
  -6   5   5        0.86        0.32      0.85 o 
  -5   5   5        2.90        3.04      0.74 o 
  -4   5   5       25.18       24.38      1.71 o 
  -3   5   5        2.59        5.50      0.79 o 
  -2   5   5        1.10        0.43      0.96 o 
  -1   5   5        5.47        3.09      0.96 o 
   0   5   5       13.00       15.89      1.39 o 
   1   5   5       90.52       83.10      3.09 o 
   2   5   5        1.24        0.43      0.64 o 
   3   5   5       16.56       21.76      1.49 o 
   4   5   5        5.82        5.44      1.49 o 
   5   5   5       49.73       39.36      2.77 o 
   6   5   5        2.31        2.67      1.17 o 
   7   5   5       13.83       15.47      2.24 o 
  -5   6   5        0.31        0.10      0.74 o 
  -4   6   5       26.21       26.20      2.13 o 
  -3   6   5       14.36        9.92      1.17 o 
  -2   6   5       11.58       10.03      1.17 o 
  -1   6   5        1.22        0.64      0.64 o 
   0   6   5      155.06      132.38      2.67 o 
   1   6   5       18.40       23.15      1.28 o 
   2   6   5        0.84        0.64      0.75 o 
   3   6   5        8.77        8.85      1.49 o 
   4   6   5       10.67        8.32      1.81 o 
   5   6   5       11.39       12.16      2.03 o 
   6   6   5       55.42       53.44      3.52 o 
  -4   7   5        0.38        1.07      1.07 o 
  -3   7   5        0.28        0.53      0.96 o 
  -2   7   5        9.34        6.08      1.17 o 
  -1   7   5        4.90        5.33      1.07 o 
   0   7   5       43.62       28.69      1.71 o 
   1   7   5        0.40       -0.32      0.75 o 
   2   7   5      100.66      112.54      5.33 o 
   3   7   5        7.39        6.08      1.71 o 
   4   7   5       17.00       25.49      2.67 o 
   5   7   5       17.74       16.21      2.13 o 
   6   7   5        0.12        0.85      1.17 o 
  -3   8   5       35.04       34.77      2.35 o 
  -2   8   5       17.25       15.89      1.60 o 
  -1   8   5        3.19        2.03      1.17 o 
   0   8   5        4.23        3.95      1.28 o 
   1   8   5        1.00        0.43      0.96 o 
   2   8   5       13.89       14.08      1.39 o 
   3   8   5       62.05       66.88      3.52 o 
   4   8   5        4.73        3.84      1.39 o 
   5   8   5        3.52        3.52      1.49 o 
  -2   9   5        1.02        0.32      1.07 o 
  -1   9   5        3.13        2.88      1.07 o 
   0   9   5       20.08       16.85      1.92 o 
   1   9   5       15.28       16.11      2.03 o 
   2   9   5        5.67        9.17      2.24 o 
   4   9   5        4.41        4.59      1.49 o 
   0  10   5        1.10        0.64      1.28 o 
   1  10   5        5.92        7.79      2.24 o 
   2  10   5        7.00        8.32      1.92 o 
  -3  -9   6        3.53        3.95      1.71 o 
  -2  -9   6        1.12        3.31      1.92 o 
  -1  -9   6        3.67        4.91      1.60 o 
   0  -9   6       13.46       15.79      2.45 o 
   1  -9   6        2.75        2.99      1.60 o 
  -4  -8   6        0.07       -0.11      1.39 o 
  -3  -8   6        0.40        2.13      1.39 o 
  -2  -8   6        6.92        6.83      1.71 o 
  -1  -8   6       16.27       17.49      2.13 o 
   0  -8   6        0.31       -0.11      1.49 o 
   1  -8   6        6.61        5.55      1.60 o 
   2  -8   6        0.01        1.49      1.39 o 
   3  -8   6       14.21       18.81      1.51 o 
  -5  -7   6        1.36        2.45      1.28 o 
  -4  -7   6        0.81        0.75      0.75 o 
  -3  -7   6        0.92        1.71      0.96 o 
  -2  -7   6       21.60       20.91      2.35 o 
  -1  -7   6       54.68       51.63      3.41 o 
   0  -7   6        2.09        3.09      1.28 o 
   1  -7   6        0.07       -0.85      1.28 o 
   2  -7   6       11.25       11.73      1.14 o 
   3  -7   6       13.36       12.15      1.12 o 
   4  -7   6        2.66        3.52      1.28 o 
  -6  -6   6       22.91       25.07      2.24 o 
  -5  -6   6        1.54        0.64      1.07 o 
  -4  -6   6       14.29       15.47      1.28 o 
  -3  -6   6        0.78       -0.11      0.64 o 
  -2  -6   6       12.87       14.29      1.17 o 
  -1  -6   6        0.08        0.00      1.39 o 
   0  -6   6        2.58        0.64      1.17 o 
   1  -6   6       77.89       82.58      3.95 o 
   2  -6   6       45.37       51.59      4.91 o 
   3  -6   6       45.40       54.84      2.13 o 
   4  -6   6        0.17       -0.32      0.96 o 
   5  -6   6        0.15       -0.75      1.17 o 
  -6  -5   6        0.00       -0.64      1.07 o 
  -5  -5   6       39.89       38.40      2.45 o 
  -4  -5   6      251.76      253.56      8.75 o 
  -3  -5   6       11.88       11.84      1.17 o 
  -2  -5   6       17.86       26.77      1.60 o 
  -1  -5   6       24.81       38.51      2.35 o 
   0  -5   6        0.50        0.96      1.39 o 
   1  -5   6        5.86        8.00      0.89 o 
   2  -5   6      131.43      125.79      2.74 o 
   3  -5   6        7.62        5.01      0.89 o 
   4  -5   6        0.04       -0.11      0.96 o 
   5  -5   6        0.00       -0.11      1.17 o 
  -6  -4   6        4.71        3.52      1.28 o 
  -5  -4   6        0.01       -0.32      0.96 o 
  -4  -4   6       62.81       63.26      2.13 o 
  -3  -4   6       25.15       25.39      1.49 o 
  -2  -4   6        5.90        6.83      0.85 o 
  -1  -4   6        1.41        0.64      0.64 o 
   0  -4   6        6.68        6.87      0.80 o 
   1  -4   6        2.27        1.99      0.59 o 
   2  -4   6       11.79       10.45      0.87 o 
   3  -4   6       16.55       15.28      1.08 o 
   4  -4   6       26.66       21.55      1.71 o 
   5  -4   6       19.95       17.71      1.81 o 
   6  -4   6        1.77        0.64      1.28 o 
  -7  -3   6        1.43        1.49      1.07 o 
  -6  -3   6       37.20       33.49      2.13 o 
  -5  -3   6       47.41       41.92      2.24 o 
  -4  -3   6        2.27        1.60      0.64 o 
  -3  -3   6        0.01       -0.53      0.64 o 
  -2  -3   6        4.12        5.55      0.85 o 
  -1  -3   6      367.08      418.15      4.69 o 
   0  -3   6        3.88        3.41      0.85 o 
   1  -3   6       71.37       76.60      2.35 o 
   2  -3   6       21.10       23.52      1.39 o 
   3  -3   6      403.41      280.79    128.49 o 
   4  -3   6       43.62       46.40      2.67 o 
   5  -3   6        2.71        5.01      1.49 o 
   6  -3   6        5.09        8.85      1.81 o 
  -7  -2   6       47.64       50.88      3.09 o 
  -6  -2   6        6.61        5.87      1.28 o 
  -5  -2   6        0.10       -0.11      0.85 o 
  -4  -2   6        1.02        0.75      0.74 o 
  -3  -2   6        0.02        0.21      0.53 o 
  -2  -2   6      233.87      242.36      3.41 o 
  -1  -2   6       53.71       46.06      2.40 o 
   0  -2   6       35.96       32.48      4.16 o 
   1  -2   6       11.81       13.79      2.61 o 
   2  -2   6       75.26       72.33      6.29 o 
   3  -2   6        4.83        3.90      0.69 o 
   4  -2   6       18.15       14.08      1.71 o 
   5  -2   6        2.22        3.09      1.49 o 
   6  -2   6       48.95       53.55      3.31 o 
   7  -2   6       11.63       12.05      2.24 o 
  -7  -1   6        0.30        0.32      1.17 o 
  -6  -1   6       11.98       12.27      1.71 o 
  -5  -1   6       13.93       15.50      6.40 o 
  -4  -1   6       44.47       49.46      5.17 o 
  -3  -1   6       86.22       96.00     17.07 o 
  -2  -1   6        0.07       -0.81      1.23 o 
  -1  -1   6       96.84       77.98      2.99 o 
   0  -1   6      712.73      679.92      8.75 o 
   1  -1   6       71.42       87.68      3.09 o 
   3  -1   6       92.69       77.20      8.11 o 
   4  -1   6      253.93      236.49      4.37 o 
   5  -1   6        1.09        0.85      0.75 o 
   6  -1   6       16.04       17.81      2.03 o 
   7  -1   6        0.03        0.64      1.49 o 
  -7   0   6       12.75       14.40      1.60 o 
  -6   0   6        1.67        1.07      0.96 o 
  -5   0   6        0.31       -0.12      0.43 o 
  -4   0   6       24.12       22.46      1.60 o 
  -3   0   6      570.40      620.57      7.88 o 
  -2   0   6       44.15       44.82      3.25 o 
  -1   0   6        6.97       10.18      3.25 o 
   0   0   6       60.85       69.34      3.41 o 
   1   0   6      581.46      522.37      6.72 o 
   2   0   6       21.06       25.07      1.60 o 
   3   0   6        9.31        8.28      2.08 o 
   4   0   6       11.09       11.31      1.28 o 
   5   0   6       58.97       64.96      3.09 o 
   6   0   6      168.98      137.50      5.23 o 
   7   0   6       11.06       10.88      1.81 o 
  -7   1   6       22.37       22.83      2.13 o 
  -6   1   6        6.87       10.67      1.39 o 
  -5   1   6        1.86        2.85      0.74 o 
  -4   1   6       38.23       34.63      8.53 o 
  -3   1   6       19.04       17.10      0.86 o 
  -2   1   6      146.74      148.42      8.11 o 
  -1   1   6      764.20      893.16     10.99 o 
   0   1   6      340.63      395.96      6.83 o 
   1   1   6     1545.83     2448.64     21.12 o 
   2   1   6       16.06       23.15      1.81 o 
   3   1   6       78.98       93.76      3.31 o 
   4   1   6      138.78      149.34      4.16 o 
   5   1   6      877.60      898.49     11.52 o 
   6   1   6       24.47       21.87      1.92 o 
   7   1   6        0.08        1.07      0.75 o 
  -6   2   6       12.08       13.97      1.49 o 
  -5   2   6        2.33        2.41      0.69 o 
  -4   2   6        0.43       -0.30      0.39 o 
  -3   2   6       29.90       22.92      2.03 o 
  -2   2   6        9.92       15.25      1.49 o 
  -1   2   6      472.74      461.89      7.04 o 
   0   2   6      242.42      239.37      5.12 o 
   1   2   6        1.75        2.35      1.07 o 
   2   2   6        0.37        0.11      0.53 o 
   3   2   6      140.02      168.33      3.09 o 
   4   2   6        0.39        1.28      1.17 o 
   5   2   6       26.83       26.88      2.13 o 
   6   2   6        0.63        0.85      1.17 o 
   7   2   6        8.35        8.53      1.49 o 
  -5   3   6       22.49       23.06      0.96 o 
  -4   3   6        0.06        0.04      0.56 o 
  -3   3   6       31.26       32.67      2.77 o 
  -2   3   6      110.13       98.35      3.52 o 
   0   3   6       37.30       41.82      2.13 o 
   1   3   6       14.10        8.75      1.17 o 
   2   3   6        3.90        7.15      0.96 o 
   3   3   6       99.68       94.62      2.03 o 
   4   3   6      357.32      339.00      6.93 o 
   5   3   6        6.67        8.53      1.60 o 
   6   3   6        7.25        5.55      1.49 o 
   7   3   6       23.71       21.44      2.13 o 
  -5   4   6        4.34        4.25      0.79 o 
  -4   4   6       16.44       17.79      3.31 o 
  -3   4   6       32.97       27.95      1.92 o 
  -2   4   6        0.14       -0.11      1.17 o 
  -1   4   6       31.89       18.67      1.71 o 
   0   4   6       10.25       11.41      1.49 o 
   1   4   6        0.32        0.32      0.85 o 
   2   4   6        2.34        3.73      0.75 o 
   3   4   6      333.23      380.28      7.68 o 
   4   4   6      129.33      132.91      4.59 o 
   5   4   6        0.89        1.49      1.39 o 
   6   4   6        1.57        1.92      1.07 o 
   7   4   6        0.54        0.11      1.07 o 
  -5   5   6        0.79        1.28      0.77 o 
  -4   5   6        6.30        4.81      0.79 o 
  -3   5   6        6.20        4.05      1.17 o 
  -2   5   6        4.59        3.63      1.17 o 
  -1   5   6        6.30        8.64      1.28 o 
   0   5   6        3.78        2.88      1.07 o 
   1   5   6       45.32       46.30      3.09 o 
   2   5   6        0.10       -0.75      0.75 o 
   3   5   6       22.61       17.49      1.92 o 
   4   5   6        6.09        5.87      1.81 o 
   5   5   6       71.04      104.32      5.23 o 
   6   5   6        0.00       -0.21      0.85 o 
  -5   6   6        1.62        1.13      0.75 o 
  -4   6   6        7.77        4.91      1.17 o 
  -3   6   6        0.76        0.21      1.07 o 
  -2   6   6       21.89       18.13      1.81 o 
  -1   6   6        8.29        8.32      1.39 o 
   0   6   6       55.86       63.04      4.37 o 
   1   6   6      150.39      151.58      6.83 o 
   2   6   6        8.15        7.15      1.07 o 
   3   6   6        0.03        0.85      1.60 o 
   4   6   6       17.74       26.24      2.67 o 
   5   6   6        3.56        3.31      1.81 o 
   6   6   6        1.39        1.81      1.49 o 
  -4   7   6        1.39        0.43      1.07 o 
  -3   7   6        9.74        8.00      1.39 o 
  -2   7   6        4.68        4.37      1.07 o 
  -1   7   6        6.05        5.01      0.96 o 
   0   7   6       67.11       55.36      2.56 o 
   1   7   6        0.37        0.43      0.75 o 
   2   7   6       14.86       14.29      1.17 o 
   3   7   6       10.18        9.28      1.92 o 
   4   7   6       77.18       73.39      3.73 o 
   5   7   6       11.59       13.97      2.03 o 
   6   7   6        4.65        4.05      1.60 o 
  -3   8   6        4.64        2.24      1.17 o 
  -2   8   6       12.16        9.71      1.39 o 
  -1   8   6        7.67        5.23      0.96 o 
   0   8   6       16.75       14.08      1.49 o 
   1   8   6        0.80        1.07      1.17 o 
   2   8   6       81.57       78.40      2.56 o 
   3   8   6      206.36      243.96      6.83 o 
   4   8   6       22.05       28.69      3.09 o 
   5   8   6        1.11        1.81      1.60 o 
  -2   9   6       34.85       28.05      2.24 o 
  -1   9   6        2.20        1.39      0.96 o 
   0   9   6        3.64        2.67      1.17 o 
   1   9   6        7.85        6.93      1.60 o 
   2   9   6       26.55       34.67      2.99 o 
   3   9   6       13.40       15.25      2.03 o 
   4   9   6       31.08       27.41      2.67 o 
   1  10   6        0.63       -0.21      1.49 o 
   2  10   6       13.62       22.93      3.41 o 
  -2  -9   7        0.02        1.17      1.60 o 
  -1  -9   7        5.27        4.80      1.92 o 
   0  -9   7        0.55        0.75      1.28 o 
   1  -9   7        2.92        5.12      1.81 o 
  -4  -8   7        0.14       -0.21      1.39 o 
  -3  -8   7        5.09        4.91      1.60 o 
  -2  -8   7       14.82       15.47      2.35 o 
  -1  -8   7       16.08       12.91      1.92 o 
   0  -8   7        2.98        3.31      1.60 o 
   1  -8   7        0.78        0.64      1.28 o 
   2  -8   7        3.25        4.16      1.81 o 
  -5  -7   7       12.39       15.68      1.92 o 
  -4  -7   7        0.03       -0.11      0.85 o 
  -3  -7   7        1.63        1.49      1.28 o 
  -2  -7   7       17.90       16.64      2.35 o 
  -1  -7   7       56.73       55.90      3.63 o 
   0  -7   7       11.76       13.12      2.35 o 
   1  -7   7        3.74        5.33      1.71 o 
   2  -7   7        0.15        0.43      1.28 o 
   3  -7   7       41.06       43.32      2.99 o 
   4  -7   7        0.33       -0.96      1.17 o 
  -5  -6   7        0.98       -0.11      1.07 o 
  -4  -6   7       11.18       14.08      1.28 o 
  -3  -6   7        9.94        8.43      1.17 o 
  -2  -6   7        0.12        0.32      0.85 o 
  -1  -6   7        5.39        2.77      1.39 o 
   0  -6   7        0.25        0.43      1.28 o 
   1  -6   7       45.67       47.58      3.31 o 
   2  -6   7       14.70       16.35      1.55 o 
   3  -6   7        3.26        3.66      0.97 o 
   4  -6   7       13.69       23.04      2.13 o 
  -6  -5   7        3.59        3.41      1.17 o 
  -5  -5   7        6.03        5.23      1.28 o 
  -4  -5   7       39.22       42.24      2.99 o 
  -3  -5   7      104.73      123.53      5.44 o 
  -2  -5   7        2.30        2.24      0.85 o 
  -1  -5   7        1.20        0.43      0.85 o 
   0  -5   7       36.80       44.59      3.09 o 
   1  -5   7       79.37       95.27      4.11 o 
   2  -5   7        0.12        2.50      1.39 o 
   3  -5   7        5.92        7.62      1.00 o 
   4  -5   7        1.51        3.31      1.28 o 
   5  -5   7       18.99       26.56      2.24 o 
  -6  -4   7        0.02        0.21      1.07 o 
  -5  -4   7        1.01        0.96      1.28 o 
  -4  -4   7       69.97       61.66      5.65 o 
  -3  -4   7        8.88        8.75      1.07 o 
  -2  -4   7        2.02        0.96      0.85 o 
  -1  -4   7        1.72        2.45      0.96 o 
   0  -4   7       89.15      104.00      4.48 o 
   1  -4   7      126.46      111.46      9.49 o 
   2  -4   7        0.11        0.70      0.80 o 
   3  -4   7        0.03       -0.15      0.82 o 
   4  -4   7       14.59       14.51      1.92 o 
   5  -4   7        0.13       -0.75      1.17 o 
   6  -4   7        0.11       -0.11      1.28 o 
  -6  -3   7       24.96       28.69      2.24 o 
  -5  -3   7       10.71       14.61      1.81 o 
  -4  -3   7        6.43        5.23      0.75 o 
  -3  -3   7       17.39       18.99      1.28 o 
  -2  -3   7       34.48       47.90      1.81 o 
  -1  -3   7      202.67      253.34      5.12 o 
   0  -3   7      146.96      144.49     11.04 o 
   1  -3   7        3.23        3.74      0.80 o 
   2  -3   7       41.14       46.15      3.09 o 
   3  -3   7      164.73      142.09     16.64 o 
   4  -3   7       35.47       33.17      2.35 o 
   5  -3   7       22.95       20.16      2.24 o 
   6  -3   7       14.68       19.41      2.45 o 
  -6  -2   7        0.03        0.32      0.96 o 
  -5  -2   7        1.31        0.32      0.79 o 
  -4  -2   7        0.29        0.39      0.76 o 
  -3  -2   7        1.36        0.21      0.53 o 
  -2  -2   7      181.35      188.49      4.91 o 
  -1  -2   7       48.62       45.87      1.81 o 
   0  -2   7       53.34       71.79      3.31 o 
   1  -2   7        1.60        2.03      1.07 o 
   2  -2   7        4.84        4.69      1.60 o 
   3  -2   7       40.23       46.24      9.49 o 
   4  -2   7        0.54        1.49      1.39 o 
   5  -2   7       34.94       30.61      2.56 o 
   6  -2   7        0.67        1.49      1.28 o 
  -6  -1   7        4.44        3.20      1.07 o 
  -5  -1   7       10.65        7.57      0.92 o 
  -4  -1   7       21.12       21.46      2.61 o 
  -3  -1   7        3.37        3.80      1.60 o 
  -2  -1   7       14.63       10.89      1.05 o 
  -1  -1   7      116.39       98.88      2.35 o 
   0  -1   7        1.16        0.75      0.96 o 
   1  -1   7        0.49        1.81      0.96 o 
   2  -1   7        0.04        1.71      0.96 o 
   3  -1   7        0.81        0.13      0.75 o 
   4  -1   7      135.06      106.46      2.88 o 
   5  -1   7       12.49        7.57      1.39 o 
   6  -1   7       19.17       17.60      1.92 o 
   7  -1   7       33.80       48.32      3.52 o 
  -6   0   7        1.63        1.28      0.96 o 
  -5   0   7       11.19        8.93      0.94 o 
  -4   0   7       27.79       25.24      1.43 o 
  -3   0   7      145.17      146.60     17.81 o 
  -2   0   7      265.37      277.48     34.24 o 
  -1   0   7       42.50       64.54      3.95 o 
   0   0   7     1012.70     1142.45     13.76 o 
   1   0   7       34.68       71.58      3.95 o 
   2   0   7        0.09       -0.21      0.64 o 
   3   0   7       12.91       11.52      1.17 o 
   4   0   7       23.09       20.48      1.60 o 
   5   0   7       19.71       14.29      1.39 o 
   6   0   7        0.22        0.53      0.85 o 
   7   0   7       10.55       11.73      2.03 o 
  -6   1   7       30.79       33.17      2.35 o 
  -5   1   7        9.00        9.06      0.94 o 
  -4   1   7        7.71        8.25      0.85 o 
  -3   1   7        3.31        3.49      0.77 o 
  -2   1   7        4.54        5.44      0.96 o 
  -1   1   7       24.74       26.45      2.35 o 
   0   1   7      738.26     1009.22     13.44 o 
   1   1   7        5.87       14.72      2.03 o 
   2   1   7       18.44       17.28      2.13 o 
   3   1   7       36.59       42.14      2.13 o 
   4   1   7        4.35        5.87      1.17 o 
   5   1   7      320.64      300.92      6.40 o 
   6   1   7        0.01        0.96      0.96 o 
   7   1   7        0.00        0.32      0.96 o 
  -6   2   7       39.19       37.44      2.35 o 
  -5   2   7        5.46        4.98      1.49 o 
  -4   2   7       46.22       43.84      1.37 o 
  -3   2   7       14.47       16.66      1.18 o 
  -2   2   7        2.90        4.37      1.60 o 
  -1   2   7     1585.46     1820.02     17.92 o 
   0   2   7     1032.16     1266.40     14.40 o 
   1   2   7      601.73      648.03      8.96 o 
   2   2   7       25.34       24.00      1.92 o 
   3   2   7       16.10       12.59      1.49 o 
   4   2   7       74.69       57.60      2.77 o 
   5   2   7       93.42       88.00      3.95 o 
   6   2   7      130.07      104.11      3.95 o 
  -5   3   7       35.35       40.76      3.20 o 
  -4   3   7       19.34       18.43      1.26 o 
  -3   3   7        5.58        5.65      1.49 o 
  -2   3   7        0.14        1.28      1.28 o 
  -1   3   7        1.08        0.75      1.39 o 
   0   3   7        5.16        6.61      1.28 o 
   1   3   7        1.65        8.96      1.28 o 
   2   3   7      103.50       90.78      2.45 o 
   3   3   7      110.33      129.18      4.37 o 
   4   3   7        0.00        1.92      1.28 o 
   5   3   7      101.22      125.98      4.91 o 
   6   3   7        5.25        2.45      1.28 o 
   7   3   7        9.84       11.52      1.71 o 
  -5   4   7        1.37        0.62      0.79 o 
  -4   4   7        0.42        0.00      0.96 o 
  -3   4   7       39.19       36.80      2.67 o 
  -2   4   7       38.83       42.67      2.56 o 
  -1   4   7       52.54       66.35      3.20 o 
   0   4   7       24.56       23.04      2.03 o 
   1   4   7       54.55       67.31      2.88 o 
   2   4   7       17.06       16.64      1.49 o 
   3   4   7        4.74        5.65      1.71 o 
   4   4   7      109.78      109.44      4.48 o 
   5   4   7        5.89        5.55      1.49 o 
   6   4   7        0.06        1.07      0.96 o 
  -5   5   7        0.75        0.00      1.28 o 
  -4   5   7        0.29       -0.11      1.17 o 
  -3   5   7        5.04        2.35      1.17 o 
  -2   5   7        1.96        1.71      0.96 o 
  -1   5   7        0.11       -0.21      0.96 o 
   0   5   7        8.14        5.87      1.17 o 
   1   5   7        2.07        3.84      0.96 o 
   2   5   7       87.57       99.20      2.56 o 
   3   5   7       20.03       27.20      2.56 o 
   4   5   7       19.17       19.95      2.13 o 
   5   5   7        0.04        0.64      1.07 o 
   6   5   7        7.64        7.57      1.60 o 
  -4   6   7        0.04       -0.53      1.17 o 
  -3   6   7        2.99        2.56      1.28 o 
  -2   6   7        4.85        5.44      1.28 o 
  -1   6   7       45.20       37.12      2.24 o 
   0   6   7        4.97        3.73      1.28 o 
   1   6   7       29.97       43.84      2.03 o 
   2   6   7        8.10        8.21      1.17 o 
   3   6   7       36.04       29.65      2.45 o 
   4   6   7        0.01       -0.53      1.39 o 
   5   6   7        0.60        0.64      1.39 o 
   6   6   7       44.28       46.30      3.63 o 
  -4   7   7        0.02       -0.53      1.17 o 
  -3   7   7        9.55        7.57      1.28 o 
  -2   7   7        0.62        0.32      1.07 o 
  -1   7   7        3.23        2.35      1.07 o 
   0   7   7       10.21       11.09      1.17 o 
   1   7   7       39.91       39.15      1.92 o 
   2   7   7        1.71        0.75      0.85 o 
   3   7   7       27.81       32.32      2.99 o 
   4   7   7        9.93       10.56      2.35 o 
   5   7   7        0.19        0.85      1.92 o 
  -3   8   7       33.92       25.28      2.13 o 
  -2   8   7        3.25        1.81      1.17 o 
  -1   8   7        0.35        0.00      0.85 o 
   0   8   7        6.95        4.59      1.17 o 
   1   8   7        1.97        0.96      1.17 o 
   2   8   7       34.88       32.11      1.81 o 
   3   8   7      234.32      251.74      7.15 o 
   4   8   7        0.00       -0.32      1.28 o 
   5   8   7        3.53        6.51      1.92 o 
  -1   9   7        2.37        1.28      1.07 o 
   0   9   7        0.58        0.11      1.28 o 
   1   9   7        0.42       -0.43      1.28 o 
   2   9   7       14.11       15.36      2.24 o 
   3   9   7        0.03        1.28      1.71 o 
  -3  -8   8        5.75        6.61      2.03 o 
  -2  -8   8        1.35        2.67      1.60 o 
  -1  -8   8        3.24        2.88      1.49 o 
   0  -8   8        0.10       -0.11      1.49 o 
   1  -8   8        4.00        5.33      1.92 o 
   2  -8   8       10.10       11.95      2.45 o 
  -4  -7   8        0.02        0.85      0.96 o 
  -3  -7   8        0.82        0.43      1.39 o 
  -2  -7   8        0.52        0.32      1.17 o 
  -1  -7   8        1.57        1.60      1.71 o 
   0  -7   8        4.69        6.93      1.92 o 
   1  -7   8        0.17        0.75      1.07 o 
   2  -7   8       22.12       28.37      3.09 o 
   3  -7   8       26.71       42.14      3.73 o 
  -5  -6   8        0.44        0.11      1.28 o 
  -4  -6   8       23.43       23.25      1.60 o 
  -3  -6   8        2.45        3.63      1.07 o 
  -2  -6   8        4.98        3.63      1.07 o 
  -1  -6   8        0.41        1.17      1.60 o 
   0  -6   8        0.03       -0.32      1.39 o 
   1  -6   8       21.89       20.37      2.45 o 
   2  -6   8        0.00        0.32      1.39 o 
   3  -6   8       31.74       35.22      2.29 o 
   4  -6   8        5.01        2.99      1.71 o 
  -5  -5   8       20.57       21.33      2.13 o 
  -4  -5   8        8.71        6.72      1.07 o 
  -3  -5   8       47.57       43.84      2.03 o 
  -2  -5   8        0.21        0.85      0.85 o 
  -1  -5   8        0.35        0.64      0.53 o 
   0  -5   8        4.81        7.36      2.03 o 
   1  -5   8      109.35      105.50      4.48 o 
   2  -5   8      588.29      644.73      6.57 o 
   3  -5   8        3.23        2.24      1.01 o 
   4  -5   8        0.45        1.92      1.07 o 
   5  -5   8        2.65        5.23      1.49 o 
  -6  -4   8        0.76        1.07      1.17 o 
  -5  -4   8        7.53        5.97      1.39 o 
  -4  -4   8        4.89        3.63      0.75 o 
  -3  -4   8       63.63       65.71      2.35 o 
  -2  -4   8       87.65       80.96      2.45 o 
  -1  -4   8        0.68        0.96      0.85 o 
   0  -4   8       25.93       26.24      2.67 o 
   1  -4   8       47.64       48.00      3.20 o 
   2  -4   8       16.32       22.09      1.54 o 
   3  -4   8       19.93       18.35      1.43 o 
   4  -4   8       15.37       16.75      2.13 o 
   5  -4   8       12.40       19.84      2.45 o 
  -6  -3   8        0.01       -0.32      0.85 o 
  -5  -3   8        4.02        3.71      0.98 o 
  -4  -3   8        2.84        1.53      1.03 o 
  -3  -3   8        3.82        2.45      0.75 o 
  -2  -3   8        0.83       -0.21      0.85 o 
  -1  -3   8       84.28      100.16      3.09 o 
   0  -3   8        0.76        2.24      1.49 o 
   1  -3   8      305.26      311.21      9.76 o 
   2  -3   8       13.22       13.15      1.28 o 
   3  -3   8      134.61      136.93      3.16 o 
   4  -3   8       13.77       15.04      2.03 o 
   5  -3   8       89.18       89.07      3.95 o 
   6  -3   8       15.51       18.56      2.45 o 
  -6  -2   8        0.00       -0.32      0.75 o 
  -5  -2   8        3.17        2.88      1.00 o 
  -4  -2   8        1.70        0.60      0.96 o 
  -3  -2   8       16.63       12.18      1.76 o 
  -2  -2   8       21.13       15.57      1.17 o 
  -1  -2   8        7.88        7.15      0.96 o 
   0  -2   8       43.34       48.54      3.09 o 
   1  -2   8       32.16       33.39      2.56 o 
   2  -2   8       75.73       77.34      3.41 o 
   3  -2   8       80.49       60.00      2.61 o 
   4  -2   8       13.05       10.24      1.81 o 
   5  -2   8        4.51        5.65      1.49 o 
   6  -2   8       13.18       15.36      2.13 o 
  -6  -1   8        0.09        0.21      0.96 o 
  -5  -1   8        1.22        1.21      0.79 o 
  -4  -1   8        0.53        1.35      0.90 o 
  -3  -1   8        6.15        5.22      2.40 o 
  -2  -1   8        7.24       14.53      2.13 o 
  -1  -1   8       30.83       24.96      2.03 o 
   0  -1   8      104.59       76.48      2.99 o 
   1  -1   8       15.25       15.15      1.71 o 
   2  -1   8        0.13       -0.32      0.85 o 
   3  -1   8      250.69      223.87     12.53 o 
   4  -1   8      265.19      204.70      4.37 o 
   5  -1   8       16.09       16.11      1.92 o 
   6  -1   8        6.94        7.57      1.71 o 
  -6   0   8        7.24        9.39      1.60 o 
  -5   0   8        0.13        0.06      0.71 o 
  -4   0   8       14.81       13.89      3.25 o 
  -3   0   8       44.65       44.95      2.99 o 
  -2   0   8        8.46       12.87      1.39 o 
  -1   0   8        2.77        6.72      2.03 o 
   0   0   8       78.18      122.03      5.44 o 
   1   0   8       19.12       27.52      2.45 o 
   2   0   8       69.82       91.42      4.37 o 
   3   0   8      314.47      372.39     19.95 o 
   4   0   8      105.65       88.00      3.20 o 
   5   0   8        0.67        1.28      1.07 o 
  -6   1   8        7.10        7.47      1.39 o 
  -5   1   8        3.55        3.95      0.87 o 
  -4   1   8        0.80        0.88      0.73 o 
  -3   1   8       48.44       49.66      4.48 o 
  -2   1   8        1.22        4.27      1.92 o 
  -1   1   8      427.38      509.35     10.24 o 
   0   1   8      195.79      283.53      7.79 o 
   1   1   8       14.46       15.36      2.45 o 
   2   1   8       44.14       67.74      4.16 o 
   3   1   8       22.33       25.49      2.03 o 
   4   1   8      123.47      132.38      4.27 o 
   5   1   8      403.13      304.76      6.29 o 
   6   1   8        0.50        1.07      1.17 o 
  -6   2   8       29.71       30.93      2.24 o 
  -5   2   8        0.02        0.23      0.81 o 
  -4   2   8        0.05        0.10      0.74 o 
  -3   2   8       14.90       12.07      1.12 o 
  -2   2   8       67.07       70.94      3.73 o 
  -1   2   8        3.21        5.01      1.92 o 
   0   2   8      446.71      384.12      7.68 o 
   1   2   8       14.04       18.67      2.03 o 
   2   2   8       10.90        7.04      1.39 o 
   3   2   8       66.75       50.03      2.77 o 
   4   2   8      551.90      593.20      9.92 o 
   5   2   8        9.87        9.81      1.71 o 
   6   2   8       20.59       22.19      2.45 o 
  -5   3   8        2.89        2.72      0.83 o 
  -4   3   8       19.98       21.35      1.50 o 
  -3   3   8       41.21       45.87      2.99 o 
  -2   3   8        4.23        4.27      1.81 o 
  -1   3   8       57.34       86.62      4.16 o 
   0   3   8       21.44       16.32      2.24 o 
   1   3   8        5.28        8.21      1.60 o 
   2   3   8       22.16       34.13      1.81 o 
   3   3   8        2.19        4.48      1.49 o 
   4   3   8      316.45      342.73      7.89 o 
   5   3   8        1.74        0.75      1.28 o 
   6   3   8        0.94        0.00      1.28 o 
  -5   4   8        1.52        1.39      1.07 o 
  -4   4   8       23.50       19.63      2.35 o 
  -3   4   8        3.30        2.56      1.39 o 
  -2   4   8       69.70       58.46      3.41 o 
  -1   4   8       22.66       14.72      2.24 o 
   0   4   8       15.58       17.81      2.24 o 
   1   4   8       58.36       44.27      2.77 o 
   2   4   8      239.37      241.82      4.37 o 
   3   4   8      224.54      224.22      6.19 o 
   4   4   8        7.15        8.75      1.71 o 
   5   4   8       23.39       25.49      2.77 o 
   6   4   8        5.47        4.80      1.92 o 
  -5   5   8        0.75        0.43      1.17 o 
  -4   5   8        3.40        1.81      1.17 o 
  -3   5   8       26.91       20.80      1.81 o 
  -2   5   8       27.11       22.72      2.03 o 
  -1   5   8        7.05        6.40      1.60 o 
   0   5   8       16.94       17.60      2.13 o 
   1   5   8       21.93       21.23      1.92 o 
   2   5   8      303.07      277.88      9.39 o 
   3   5   8       99.70      106.88      4.59 o 
   4   5   8       20.83       19.63      2.56 o 
   5   5   8        4.33        2.56      1.81 o 
   6   5   8        4.16        3.95      1.49 o 
  -4   6   8        0.01       -0.96      1.28 o 
  -3   6   8        0.88        0.32      1.17 o 
  -2   6   8        9.82        6.40      1.39 o 
  -1   6   8        0.00        0.21      0.96 o 
   0   6   8       22.05       22.83      2.13 o 
   1   6   8        0.07       -0.53      0.96 o 
   2   6   8       22.50       25.49      1.71 o 
   3   6   8       36.10       48.75      3.84 o 
   4   6   8        2.64        2.99      2.03 o 
   5   6   8        1.07        1.81      1.92 o 
   6   6   8       15.97       15.79      2.35 o 
  -3   7   8        1.18        0.85      0.96 o 
  -2   7   8        5.01        4.16      1.28 o 
  -1   7   8        3.60        1.92      1.49 o 
   0   7   8       29.75       31.36      1.92 o 
   1   7   8       60.70       55.36      2.35 o 
   2   7   8        0.31       -1.07      1.07 o 
   3   7   8       14.53       14.72      2.24 o 
   4   7   8        4.91        2.67      1.81 o 
   5   7   8        2.99        4.37      1.60 o 
  -2   8   8       14.16       10.24      1.71 o 
  -1   8   8        0.49        0.11      0.85 o 
   0   8   8        2.63        1.71      1.28 o 
   1   8   8        7.14        7.25      1.60 o 
   2   8   8       48.27       49.07      2.35 o 
   3   8   8        3.88        6.61      2.13 o 
   4   8   8       14.56       17.17      2.99 o 
  -1   9   8        0.68        0.96      1.17 o 
   0   9   8        0.00        0.32      1.17 o 
   1   9   8        2.25        1.07      1.60 o 
   2   9   8        5.65        4.69      1.71 o 
   3   9   8       79.14       83.74      4.80 o 
  -2  -8   9        5.01        3.84      1.92 o 
  -1  -8   9        0.07       -0.64      1.39 o 
   0  -8   9        0.05       -0.32      1.71 o 
   1  -8   9        4.86        4.80      1.71 o 
  -4  -7   9        2.29        2.99      1.17 o 
  -3  -7   9        2.95        2.35      1.60 o 
  -2  -7   9       21.15       16.75      2.67 o 
  -1  -7   9       29.43       27.09      2.88 o 
   0  -7   9        7.69        9.28      2.24 o 
   1  -7   9        5.83        5.23      1.71 o 
   2  -7   9       15.70       14.93      2.35 o 
   3  -7   9        0.94        1.07      1.71 o 
  -4  -6   9        3.90        5.01      1.07 o 
  -3  -6   9       27.01       29.23      1.92 o 
  -2  -6   9        8.18        6.08      1.81 o 
  -1  -6   9        2.40        3.09      1.92 o 
   0  -6   9       13.31       15.04      2.56 o 
   1  -6   9       44.57       49.92      3.84 o 
   2  -6   9       30.71       31.15      2.99 o 
   3  -6   9        1.30       -1.07      1.39 o 
   4  -6   9        0.15        0.96      1.60 o 
  -5  -5   9        0.02       -0.32      1.28 o 
  -4  -5   9        9.77       11.20      1.17 o 
  -3  -5   9        0.35       -0.11      0.96 o 
  -2  -5   9       21.51       20.59      1.60 o 
  -1  -5   9        8.89        6.72      1.07 o 
   0  -5   9        9.36       10.03      2.03 o 
   1  -5   9      107.01       88.96      4.37 o 
   2  -5   9      128.94      137.61      5.87 o 
   3  -5   9        6.07        8.97      1.28 o 
   4  -5   9        0.05       -0.11      1.07 o 
  -5  -4   9        8.27        8.52      1.65 o 
  -4  -4   9       80.83       74.35      3.31 o 
  -3  -4   9        2.91        4.27      0.96 o 
  -2  -4   9        0.39        1.81      0.96 o 
  -1  -4   9       11.48       12.27      1.28 o 
   0  -4   9       96.48       84.48      4.05 o 
   1  -4   9        4.36        5.55      1.92 o 
   2  -4   9        5.65        8.20      1.26 o 
   3  -4   9        0.85        1.22      1.02 o 
   4  -4   9        0.97        0.64      1.49 o 
   5  -4   9        0.48        2.03      1.81 o 
  -6  -3   9        2.67        2.24      1.17 o 
  -5  -3   9        8.31        7.91      3.04 o 
  -4  -3   9       19.22       20.69      1.74 o 
  -3  -3   9        4.35        3.95      0.85 o 
  -2  -3   9        1.16        1.17      0.85 o 
  -1  -3   9        2.21        3.31      1.17 o 
   0  -3   9      159.39      154.67      5.76 o 
   1  -3   9       83.71       74.99      3.84 o 
   2  -3   9       35.45       31.30      2.24 o 
   3  -3   9        5.20        5.63      1.09 o 
   4  -3   9        6.95        7.36      1.81 o 
   5  -3   9        2.09        3.73      1.49 o 
  -6  -2   9        0.84        0.00      0.96 o 
  -5  -2   9        1.41        2.56      1.02 o 
  -4  -2   9        0.71        0.58      0.80 o 
  -3  -2   9        3.05        3.61      1.02 o 
  -2  -2   9        0.00        0.43      0.64 o 
  -1  -2   9      457.89      307.00      6.72 o 
   0  -2   9        8.29       11.20      2.03 o 
   1  -2   9       71.18       51.74      2.77 o 
   2  -2   9       75.37       57.71      3.31 o 
   3  -2   9      103.59       83.74      2.13 o 
   4  -2   9       43.58       45.12      2.99 o 
   5  -2   9        4.52        4.37      1.60 o 
   6  -2   9        4.64        8.32      1.92 o 
  -6  -1   9        0.30        0.21      1.07 o 
  -5  -1   9        4.66        3.68      0.92 o 
  -4  -1   9        2.12        2.54      0.93 o 
  -3  -1   9        8.53        8.10      1.24 o 
  -2  -1   9       29.79       29.27      3.89 o 
  -1  -1   9       47.56       71.90      5.55 o 
   0  -1   9       24.33       24.21      2.56 o 
   1  -1   9        0.87        0.11      0.96 o 
   2  -1   9      220.79      156.27      4.27 o 
   3  -1   9        4.83        3.19      0.71 o 
   4  -1   9        0.33        0.00      0.85 o 
   6  -1   9        1.04        0.96      1.49 o 
  -6   0   9        3.52        3.73      1.17 o 
  -5   0   9        0.57        0.83      0.82 o 
  -4   0   9       12.19       11.11      2.24 o 
  -3   0   9       55.54       43.67      7.41 o 
  -2   0   9       52.46       59.67      6.40 o 
  -1   0   9       33.36       58.88      4.48 o 
   0   0   9        1.25        2.35      2.45 o 
   1   0   9       52.63       93.34      5.01 o 
   2   0   9      223.51      314.25      8.32 o 
   3   0   9        3.10        0.53      1.17 o 
   4   0   9       58.59       39.04      2.13 o 
   5   0   9        2.05        1.49      0.96 o 
  -6   1   9        0.11       -0.32      1.07 o 
  -5   1   9        0.66       -0.22      0.79 o 
  -4   1   9       31.87       26.52      4.59 o 
  -3   1   9       73.49       56.16      6.72 o 
  -2   1   9        3.26        3.63      1.92 o 
  -1   1   9        1.60        2.03      2.24 o 
   0   1   9       80.65       93.76      4.91 o 
   1   1   9      182.79      324.81      9.17 o 
   2   1   9       15.94       21.76      2.88 o 
   3   1   9        2.04        1.60      1.39 o 
   4   1   9       22.81       27.63      2.13 o 
   5   1   9      137.05       96.11      3.73 o 
   6   1   9        5.93        5.01      1.17 o 
  -6   2   9        0.23       -0.21      1.07 o 
  -5   2   9        0.75        1.13      0.85 o 
  -4   2   9        0.97        0.44      0.74 o 
  -3   2   9        0.45        1.49      1.49 o 
  -2   2   9        3.55        4.48      2.13 o 
  -1   2   9      361.06      361.30      8.53 o 
   0   2   9      172.63      187.10      6.61 o 
   1   2   9        1.70        5.76      1.92 o 
   2   2   9        1.81        6.93      1.71 o 
   3   2   9        2.30        3.63      1.39 o 
   4   2   9        6.53        9.17      1.71 o 
   5   2   9      168.41      144.65      5.12 o 
   6   2   9       11.31       10.77      1.60 o 
  -5   3   9        6.13        6.31      1.24 o 
  -4   3   9        8.72        8.85      1.92 o 
  -3   3   9        7.79        5.55      1.92 o 
  -2   3   9       31.03       29.55      2.67 o 
  -1   3   9      283.81      312.01      8.53 o 
   0   3   9      412.80      482.58      9.71 o 
   1   3   9        6.61        4.59      1.71 o 
   2   3   9       31.26       51.63      3.31 o 
   3   3   9       12.41        5.65      1.71 o 
   4   3   9      199.19      172.70      5.87 o 
   5   3   9       26.72       21.76      2.45 o 
   6   3   9        5.39        6.72      1.39 o 
  -5   4   9        0.00       -0.43      1.17 o 
  -4   4   9       17.34       14.72      1.92 o 
  -3   4   9        0.00        1.39      1.81 o 
  -2   4   9        3.45        2.88      1.92 o 
  -1   4   9       16.54       11.63      2.45 o 
   0   4   9       58.24       64.75      3.95 o 
   1   4   9       62.02       51.31      3.52 o 
   2   4   9      371.30      405.24      6.29 o 
   3   4   9      118.46       94.51      4.37 o 
   4   4   9       19.59       26.13      2.99 o 
   5   4   9        0.62       -0.53      1.39 o 
   6   4   9        5.82        4.37      1.39 o 
  -4   5   9        1.82        0.11      1.07 o 
  -3   5   9        3.65        3.52      1.60 o 
  -2   5   9       44.80       45.98      3.73 o 
  -1   5   9        0.02       -0.43      1.60 o 
   0   5   9       17.19       17.49      2.45 o 
   1   5   9       39.74       51.95      3.73 o 
   2   5   9        8.91       13.65      1.60 o 
   3   5   9      158.51      168.33      6.29 o 
   4   5   9        2.06        3.52      1.92 o 
   5   5   9        1.99        2.77      1.60 o 
   6   5   9        0.14       -0.53      1.49 o 
  -4   6   9        2.38        1.92      1.39 o 
  -3   6   9        3.09        1.39      1.17 o 
  -2   6   9       16.72        9.81      1.92 o 
  -1   6   9       11.01       10.77      1.81 o 
   0   6   9       15.62       10.88      1.81 o 
   1   6   9       14.91       18.35      1.71 o 
   2   6   9      126.18      122.14      3.52 o 
   3   6   9       28.94       33.28      3.20 o 
   4   6   9        0.10        0.21      1.81 o 
   5   6   9       22.86       26.56      3.41 o 
  -3   7   9        6.53        4.48      1.71 o 
  -2   7   9        4.84        3.31      1.60 o 
  -1   7   9        7.36        6.51      1.71 o 
   0   7   9       29.40       32.96      2.88 o 
   1   7   9       16.89       19.73      2.03 o 
   2   7   9       71.36       70.19      2.88 o 
   3   7   9        8.51        8.32      2.45 o 
   4   7   9        2.20        4.16      2.24 o 
   5   7   9        0.01        1.39      2.13 o 
  -2   8   9        0.14       -0.75      1.17 o 
  -1   8   9        1.70        0.75      1.17 o 
   0   8   9        5.23        3.84      1.49 o 
   1   8   9       26.94       25.17      1.92 o 
   2   8   9       82.30       73.82      3.20 o 
   3   8   9       15.63       17.81      2.88 o 
   4   8   9        1.45        3.52      2.24 o 
   1   9   9        2.48        1.71      1.49 o 
  -3  -7  10        0.00        2.03      1.92 o 
  -2  -7  10        0.61        1.17      1.71 o 
  -1  -7  10       12.87       13.01      2.45 o 
   0  -7  10        0.01        0.75      1.60 o 
   1  -7  10        0.82        0.64      1.71 o 
   2  -7  10        0.49        0.75      1.92 o 
  -4  -6  10        1.84        1.28      0.96 o 
  -3  -6  10        5.48        6.93      1.39 o 
  -2  -6  10        1.16        0.64      1.49 o 
  -1  -6  10       12.69       13.87      2.45 o 
   0  -6  10        0.03        0.11      1.81 o 
   1  -6  10        5.87        5.87      1.71 o 
   2  -6  10        8.91        8.00      2.03 o 
   3  -6  10        0.08       -0.43      1.28 o 
  -4  -5  10        0.09        0.32      0.75 o 
  -3  -5  10       23.87       24.43      1.81 o 
  -2  -5  10        4.27        4.91      1.28 o 
  -1  -5  10        0.03       -0.96      1.49 o 
   0  -5  10        0.01       -0.75      1.60 o 
   1  -5  10       15.25       14.29      2.56 o 
   2  -5  10        1.39        2.67      1.92 o 
   3  -5  10        1.26        3.20      1.81 o 
   4  -5  10        1.22        3.20      1.39 o 
  -5  -4  10        1.26        1.48      1.29 o 
  -4  -4  10      126.99      101.66      5.33 o 
  -3  -4  10        5.80        5.12      1.07 o 
  -2  -4  10        1.03        1.49      1.07 o 
  -1  -4  10        8.65        4.80      1.92 o 
   0  -4  10        6.49        8.43      2.13 o 
   1  -4  10      264.86      229.77      6.93 o 
   2  -4  10       72.28       65.71      3.73 o 
   3  -4  10        1.04        2.69      1.17 o 
   4  -4  10        0.72        1.71      1.60 o 
  -5  -3  10        6.47        5.29      2.93 o 
  -4  -3  10       17.93       18.26      5.71 o 
  -3  -3  10       19.95       14.83      1.39 o 
  -2  -3  10       34.62       37.12      3.41 o 
  -1  -3  10        0.00        0.11      1.60 o 
   0  -3  10       71.44       59.42      3.84 o 
   1  -3  10       23.49       20.59      2.67 o 
   2  -3  10        6.15        7.45      1.28 o 
   3  -3  10        9.63        9.29      1.71 o 
   4  -3  10       81.84       82.78      4.16 o 
   5  -3  10       12.44        9.39      2.13 o 
  -5  -2  10       13.29       14.50      3.41 o 
  -4  -2  10        0.00       -0.11      0.99 o 
  -3  -2  10        0.00       -0.88      1.06 o 
  -2  -2  10       21.60       21.23      1.39 o 
  -1  -2  10       62.82       48.96      2.99 o 
   0  -2  10       88.01       55.36      3.20 o 
   1  -2  10        2.81        1.17      1.49 o 
   2  -2  10        4.91        5.23      1.60 o 
   3  -2  10       30.49       21.80      1.60 o 
   4  -2  10       96.38       84.80      3.95 o 
   5  -2  10        0.01        0.64      1.39 o 
  -5  -1  10        1.07       -0.04      0.76 o 
  -4  -1  10        1.90        1.78      0.88 o 
  -3  -1  10        1.26        0.67      1.06 o 
  -2  -1  10        3.02        6.39      1.61 o 
  -1  -1  10      145.72      172.59      7.04 o 
   0  -1  10       24.79       16.21      1.92 o 
   1  -1  10        0.86        1.92      1.49 o 
   2  -1  10       18.82       13.44      2.03 o 
   3  -1  10       15.05       13.12      1.71 o 
   4  -1  10        0.38        1.07      0.96 o 
   6  -1  10        0.02        0.11      1.39 o 
  -5   0  10       12.65       12.56      1.49 o 
  -4   0  10       10.09        5.28      1.10 o 
  -3   0  10        2.30        3.92      1.14 o 
  -2   0  10        4.93       13.97      3.63 o 
  -1   0  10       10.30       13.44      3.63 o 
   0   0  10       17.90       31.04      4.69 o 
   1   0  10        0.80       -0.53      3.31 o 
   2   0  10       68.59      116.38      6.51 o 
   3   0  10       68.02       63.47      3.41 o 
   4   0  10        8.31        4.91      1.39 o 
   5   0  10        2.93        3.31      1.07 o 
  -5   1  10        0.73       -0.08      0.79 o 
  -4   1  10        0.00        0.50      0.99 o 
  -3   1  10       41.33       53.44      4.37 o 
  -2   1  10        1.98        5.23      2.77 o 
  -1   1  10       27.87       38.83      4.48 o 
   0   1  10        4.65        3.09      2.67 o 
   1   1  10       15.06       29.33      4.05 o 
   2   1  10       17.05       28.91      3.63 o 
   3   1  10       25.25       26.13      2.56 o 
   4   1  10       11.79        5.33      1.49 o 
   5   1  10        7.99        3.73      1.28 o 
   6   1  10        0.50        1.71      1.17 o 
  -5   2  10        0.97        0.64      0.84 o 
  -4   2  10       11.08       13.23      2.67 o 
  -3   2  10        6.27        5.44      1.71 o 
  -2   2  10        0.36        0.00      2.35 o 
  -1   2  10      478.95      588.29     12.48 o 
   0   2  10        0.32        4.37      2.67 o 
   1   2  10       12.24       20.48      3.31 o 
   2   2  10        4.38       13.23      2.35 o 
   3   2  10        3.25        6.93      2.03 o 
   4   2  10      118.50       91.20      4.37 o 
   5   2  10       18.65       21.87      2.35 o 
   6   2  10       22.32       17.71      2.35 o 
  -5   3  10       10.96       12.69      2.35 o 
  -4   3  10        0.50       -0.21      1.60 o 
  -3   3  10        0.26       -0.11      1.49 o 
  -2   3  10       15.56       19.41      3.20 o 
  -1   3  10       46.37       56.32      4.16 o 
   0   3  10       16.56       21.44      2.67 o 
   1   3  10        4.60        1.17      1.71 o 
   2   3  10        0.96       -0.32      1.92 o 
   3   3  10       30.54       43.84      3.73 o 
   4   3  10        0.72       -0.21      1.39 o 
   5   3  10       24.14       25.28      2.77 o 
   6   3  10        0.92       -0.21      1.71 o 
  -4   4  10        6.11        6.40      2.03 o 
  -3   4  10       24.66       26.13      3.31 o 
  -2   4  10       64.31       85.66      5.23 o 
  -1   4  10        0.36       -1.07      2.03 o 
   0   4  10       42.36       53.55      4.16 o 
   1   4  10       11.27        6.83      2.13 o 
   2   4  10        0.36        1.17      1.39 o 
   3   4  10       13.25        9.81      2.24 o 
   4   4  10        2.82       -1.39      1.39 o 
   5   4  10        0.01        0.11      1.28 o 
   6   4  10        2.70        1.81      1.71 o 
  -4   5  10        2.56        1.39      1.60 o 
  -3   5  10       41.02       37.65      3.41 o 
  -2   5  10        0.25        2.56      1.92 o 
  -1   5  10        8.72        8.00      2.13 o 
   0   5  10       10.92       15.04      2.56 o 
   1   5  10       22.89       28.16      2.99 o 
   2   5  10       72.22       88.32      3.63 o 
   3   5  10        0.85        2.77      1.81 o 
   4   5  10        2.83        3.84      2.35 o 
   5   5  10        8.71        9.28      2.24 o 
  -3   6  10        3.35        3.41      1.81 o 
  -2   6  10        4.60        3.95      1.49 o 
  -1   6  10        1.40        0.53      1.39 o 
   0   6  10        2.32        1.60      1.60 o 
   1   6  10      146.91      149.34     11.95 o 
   2   6  10       19.27       19.73      2.13 o 
   3   6  10       28.89       27.31      3.41 o 
   4   6  10        1.15        0.43      1.81 o 
   5   6  10        3.07        1.71      2.24 o 
  -2   7  10        0.11       -1.28      1.39 o 
  -1   7  10       11.37       10.45      2.13 o 
   0   7  10        0.23       -0.32      1.49 o 
   1   7  10       97.93      109.12      5.33 o 
   2   7  10       27.74       31.36      2.24 o 
   3   7  10        0.00       -1.17      2.13 o 
   4   7  10        0.20        1.92      2.45 o 
  -1   8  10        0.31        0.11      1.39 o 
   0   8  10       57.45       48.22      3.52 o 
   1   8  10        9.94       10.03      1.60 o 
   2   8  10        5.78        4.48      2.24 o 
   3   8  10       33.86       29.01      3.41 o 
  -2  -7  11        1.39        1.49      1.71 o 
  -1  -7  11        0.03       -0.43      1.60 o 
   0  -7  11        5.51        6.72      2.35 o 
   1  -7  11        2.41        3.09      2.13 o 
  -3  -6  11        3.60        4.05      1.39 o 
  -2  -6  11        1.36        0.64      1.81 o 
  -1  -6  11        6.84        8.43      2.13 o 
   0  -6  11        0.48       -0.43      1.71 o 
   1  -6  11        3.94        2.35      1.92 o 
   2  -6  11        2.06        4.48      2.03 o 
  -4  -5  11        0.23       -0.11      1.07 o 
  -3  -5  11        0.56        0.00      1.07 o 
  -2  -5  11        0.57        0.43      1.07 o 
  -1  -5  11        2.71        2.24      1.60 o 
   0  -5  11        6.41        6.29      2.13 o 
   1  -5  11       33.81       28.59      2.99 o 
   2  -5  11       22.51       22.51      2.77 o 
   3  -5  11        4.55        2.56      1.60 o 
  -4  -4  11        9.01       11.29      3.41 o 
  -3  -4  11        2.05        2.13      1.07 o 
  -2  -4  11        0.01       -0.11      1.17 o 
  -1  -4  11        0.26       -0.21      1.28 o 
   0  -4  11       61.03       52.91      4.05 o 
   1  -4  11      146.94      161.39      6.72 o 
   2  -4  11        5.72        6.72      2.13 o 
   3  -4  11        1.83        0.53      1.71 o 
   4  -4  11        0.90        1.28      1.81 o 
  -5  -3  11        3.29        3.01      1.25 o 
  -4  -3  11        1.73        2.90      1.71 o 
  -3  -3  11        2.89        2.26      2.77 o 
  -2  -3  11       11.64       11.73      1.39 o 
  -1  -3  11       11.73        6.51      1.71 o 
   0  -3  11        0.40        1.17      1.81 o 
   1  -3  11       35.42       22.51      2.56 o 
   2  -3  11        0.93       -0.64      1.60 o 
   3  -3  11        2.02        1.92      1.71 o 
   4  -3  11        0.15        0.21      1.60 o 
  -5  -2  11        8.29        7.35      1.37 o 
  -4  -2  11        0.38        0.87      1.07 o 
  -3  -2  11        7.52        5.11      2.13 o 
  -2  -2  11        4.81        7.68      3.20 o 
  -1  -2  11      117.51       88.54      4.27 o 
   0  -2  11       94.36       72.22      3.84 o 
   1  -2  11       18.75       12.37      1.92 o 
   2  -2  11        0.83       -0.96      1.07 o 
   3  -2  11       15.02       17.07      2.24 o 
   4  -2  11        0.44        0.43      1.49 o 
   5  -2  11        0.36       -0.96      1.49 o 
  -5  -1  11        1.41        0.62      1.39 o 
  -4  -1  11        0.47       -0.79      0.79 o 
  -3  -1  11        0.25        0.67      1.18 o 
  -2  -1  11      142.03      245.02     11.41 o 
  -1  -1  11       40.45       57.28      6.08 o 
   0  -1  11       56.15       67.20      5.33 o 
   1  -1  11       11.64       13.12      4.27 o 
   2  -1  11       24.67       15.15      1.81 o 
   3  -1  11       14.78       11.31      2.03 o 
  -5   0  11        0.10        0.20      0.96 o 
  -4   0  11        4.27        3.41      1.14 o 
  -3   0  11       17.76       29.97      4.59 o 
  -2   0  11       25.79       31.15      5.01 o 
  -1   0  11      211.31      343.16     11.84 o 
   0   0  11       45.37       75.95      6.51 o 
   1   0  11       28.16       64.54      6.08 o 
   2   0  11       58.73      128.22      8.00 o 
   3   0  11       10.85       10.03      2.03 o 
   4   0  11        0.00       -0.32      1.07 o 
   5   0  11        3.58        3.41      1.17 o 
  -5   1  11        0.05        0.95      1.00 o 
  -4   1  11       25.09       26.15      2.29 o 
  -3   1  11        9.53       10.88      2.45 o 
  -2   1  11      112.16      134.19      6.93 o 
  -1   1  11       27.39       45.02      5.97 o 
   0   1  11       19.07       20.80      3.52 o 
   1   1  11        1.14        4.48      2.67 o 
   2   1  11       16.83       27.41      3.73 o 
   3   1  11      106.54      109.55      5.01 o 
   4   1  11        1.71        2.24      1.39 o 
   5   1  11        2.75        1.28      1.07 o 
  -5   2  11        0.08       -0.43      1.92 o 
  -4   2  11        0.62        3.20      2.24 o 
  -3   2  11        4.20        3.20      2.45 o 
  -2   2  11       43.62       58.99      5.12 o 
  -1   2  11      203.45      258.57      9.28 o 
   0   2  11      134.88      146.03      7.36 o 
   1   2  11        1.88        3.73      2.77 o 
   2   2  11        0.86        0.11      2.24 o 
   3   2  11       16.49       12.16      2.45 o 
   4   2  11      124.24      112.64      4.91 o 
   5   2  11       33.66       27.95      2.56 o 
  -4   3  11        0.19        1.71      2.24 o 
  -3   3  11       18.88       21.23      3.31 o 
  -2   3  11       34.58       37.65      4.48 o 
  -1   3  11       81.74       87.68      5.44 o 
   0   3  11       99.51       92.16      5.55 o 
   1   3  11       48.61       54.40      4.27 o 
   2   3  11        4.50       10.77      2.56 o 
   3   3  11        2.67        5.23      2.35 o 
   4   3  11       19.14       22.08      2.88 o 
   5   3  11        4.30        4.91      1.71 o 
  -4   4  11        2.59        4.37      2.45 o 
  -3   4  11        0.23        1.71      2.45 o 
  -2   4  11        3.73        1.81      2.67 o 
  -1   4  11       20.91       24.64      3.52 o 
   0   4  11       19.82       29.44      3.95 o 
   1   4  11       38.62       39.04      4.05 o 
   2   4  11       86.52       88.96      5.44 o 
   3   4  11       94.30      104.22      5.44 o 
   4   4  11        1.60        1.17      1.60 o 
   5   4  11        3.64        2.67      2.03 o 
  -3   5  11        1.13        1.49      2.24 o 
  -2   5  11        1.86        1.07      2.03 o 
  -1   5  11        0.54        0.43      2.56 o 
   0   5  11       17.98       26.35      3.84 o 
   1   5  11       75.40       76.80      5.23 o 
   2   5  11       47.14       44.38      2.99 o 
   3   5  11       20.46       17.60      2.99 o 
   4   5  11        2.99        2.88      2.13 o 
   5   5  11        1.23        0.96      2.13 o 
  -3   6  11        0.21        0.00      1.49 o 
  -2   6  11        1.45        0.85      1.17 o 
  -1   6  11        1.01       -1.07      1.81 o 
   0   6  11       21.31       24.00      3.20 o 
   1   6  11        3.70        2.88      2.03 o 
   2   6  11       13.75       18.99      2.13 o 
   3   6  11       10.23       13.12      3.09 o 
   4   6  11        3.68        4.37      2.77 o 
  -1   7  11        7.73        7.47      2.45 o 
   0   7  11        1.74        1.49      2.13 o 
   1   7  11       73.21       68.59      3.41 o 
   2   7  11        3.50        3.84      2.45 o 
   3   7  11        0.66        0.32      2.35 o 
   1   8  11       10.46        8.43      1.92 o 
  -2  -6  12       11.96       11.20      2.45 o 
  -1  -6  12        0.21        1.60      2.13 o 
   0  -6  12       15.12       16.85      2.88 o 
   1  -6  12        0.52       -0.11      1.81 o 
  -3  -5  12        0.01        0.21      1.07 o 
  -2  -5  12        0.02       -0.21      1.49 o 
  -1  -5  12        3.51        5.44      2.13 o 
   0  -5  12        0.91       -0.64      1.92 o 
   1  -5  12        0.00        1.39      2.13 o 
   2  -5  12        2.74        1.81      2.03 o 
  -4  -4  12       27.08       27.20      3.31 o 
  -3  -4  12        0.66        0.32      1.07 o 
  -2  -4  12        2.48        2.67      1.49 o 
  -1  -4  12        2.37        4.05      2.03 o 
   0  -4  12        5.67        6.29      2.13 o 
   1  -4  12       29.68       24.85      3.09 o 
   2  -4  12       34.19       29.76      3.31 o 
  -4  -3  12        1.99        2.34      2.51 o 
  -3  -3  12        8.02        8.29      1.81 o 
  -2  -3  12       11.49        7.36      1.71 o 
  -1  -3  12        0.85       -0.64      1.39 o 
   0  -3  12       31.31       16.00      2.45 o 
   1  -3  12        7.03        6.61      2.24 o 
   2  -3  12        2.76        1.17      1.81 o 
   4  -3  12        0.00        0.85      2.03 o 
  -4  -2  12        2.31        1.90      1.27 o 
  -3  -2  12        2.63        0.98      1.19 o 
  -2  -2  12        9.32       15.79      4.48 o 
  -1  -2  12      127.61      195.53     11.31 o 
   0  -2  12       23.69       15.57      2.03 o 
   1  -2  12        9.57        6.40      1.92 o 
   2  -2  12        6.45        4.05      1.60 o 
   4  -2  12        1.13       -1.39      1.71 o 
  -4  -1  12        0.67        0.72      1.17 o 
  -3  -1  12        3.53        6.61      4.27 o 
  -2  -1  12       43.34       56.75      6.19 o 
  -1  -1  12        1.48        4.69      4.27 o 
   0  -1  12       29.08       45.55      5.44 o 
   1  -1  12        0.33       -0.21      2.56 o 
   2  -1  12       28.27       24.75      4.05 o 
   3  -1  12       21.20       22.72      2.99 o 
  -4   0  12        0.05        1.28      1.09 o 
  -3   0  12        3.79        2.45      3.95 o 
  -2   0  12      141.14      194.46     10.13 o 
  -1   0  12        1.94        8.75      4.16 o 
   0   0  12        0.01       -0.53      3.20 o 
   1   0  12        4.89        7.04      3.95 o 
   2   0  12       69.39      102.62      7.79 o 
   3   0  12       25.01       15.04      2.56 o 
   4   0  12        0.05        1.49      1.28 o 
  -4   1  12        1.16       -0.64      2.45 o 
  -3   1  12        4.42        5.55      3.09 o 
  -2   1  12        3.07        1.60      2.77 o 
  -1   1  12       53.40       82.78      8.00 o 
   0   1  12        2.10        6.08      3.63 o 
   1   1  12        1.45       -0.11      2.67 o 
   2   1  12       61.24       76.59      5.97 o 
   3   1  12       15.26       11.52      2.45 o 
   4   1  12       16.19       17.49      2.24 o 
   5   1  12        0.22       -0.75      1.39 o 
  -4   2  12        1.21        2.56      2.99 o 
  -3   2  12       22.99       32.75      4.27 o 
  -2   2  12       41.19       43.42      5.33 o 
  -1   2  12       14.23       14.72      3.52 o 
   0   2  12       41.81       53.34      5.01 o 
   1   2  12       25.09       30.29      4.37 o 
   2   2  12        0.06        3.20      2.77 o 
   3   2  12       44.59       37.55      3.84 o 
   4   2  12        2.01        0.75      1.39 o 
   5   2  12       69.58       37.65      3.20 o 
  -4   3  12        8.89        5.44      2.88 o 
  -3   3  12        3.84        6.19      2.45 o 
  -2   3  12       20.18       25.28      4.59 o 
  -1   3  12       41.06       43.84      4.69 o 
   0   3  12       11.78       18.24      3.63 o 
   1   3  12       23.45       25.39      3.73 o 
   2   3  12        6.48        5.33      2.56 o 
   3   3  12        0.91        3.09      2.03 o 
   4   3  12       31.00       29.01      3.20 o 
   5   3  12       68.10       52.59      3.84 o 
  -3   4  12        6.77        8.21      3.63 o 
  -2   4  12        3.02        0.11      2.67 o 
  -1   4  12        0.07        1.49      2.67 o 
   0   4  12      116.30      145.71      7.68 o 
   1   4  12       11.38        9.39      3.41 o 
   2   4  12        7.49        9.28      3.20 o 
   3   4  12        5.28        3.41      2.35 o 
   4   4  12        7.67        5.33      2.13 o 
  -3   5  12        3.80        4.27      2.45 o 
  -2   5  12        2.09        2.24      2.45 o 
  -1   5  12        0.44        1.49      2.99 o 
   0   5  12        0.89       -0.11      3.09 o 
   1   5  12        0.29       -0.32      2.77 o 
   2   5  12       31.74       35.31      2.77 o 
   3   5  12        0.98        2.77      2.35 o 
   4   5  12        1.91        2.45      2.13 o 
  -2   6  12        0.31        0.32      2.13 o 
  -1   6  12        2.33        2.03      2.77 o 
   0   6  12        1.63        1.60      2.67 o 
   1   6  12        4.35        3.63      2.67 o 
   2   6  12        0.18       -0.32      2.88 o 
   3   6  12        0.58        2.03      2.13 o 
   0   7  12        0.35        0.85      2.45 o 
   1   7  12        0.08        0.85      2.99 o 
   2   7  12        5.95        7.04      2.99 o 
  -2  -5  13        0.08       -0.75      1.49 o 
  -1  -5  13        0.09        2.13      2.24 o 
   0  -5  13        0.12        0.75      1.81 o 
   1  -5  13        7.85        5.87      2.45 o 
  -3  -4  13        5.31        6.71      4.32 o 
  -2  -4  13        0.27       -0.43      1.71 o 
  -1  -4  13        4.20        3.95      1.81 o 
   0  -4  13       19.60       15.79      2.67 o 
   1  -4  13        5.97        5.87      2.35 o 
   2  -4  13       23.07       19.52      2.99 o 
  -3  -3  13        2.70        3.95      4.59 o 
  -2  -3  13        0.22       -0.43      3.95 o 
  -1  -3  13        0.46        0.00      1.28 o 
   0  -3  13        8.85        8.64      2.03 o 
   1  -3  13        0.58       -0.21      1.49 o 
   2  -3  13       10.24        8.43      1.92 o 
  -4  -2  13        1.69        1.29      1.97 o 
  -3  -2  13        6.71        8.43      4.59 o 
  -2  -2  13        7.59       18.99      5.87 o 
  -1  -2  13        1.28       -0.32      3.41 o 
   0  -2  13        2.08        0.85      4.80 o 
   1  -2  13       20.18       13.87      2.35 o 
   2  -2  13        3.50        4.37      1.71 o 
  -4  -1  13        0.90        1.14      1.23 o 
  -3  -1  13        1.28       -1.81      2.99 o 
  -2  -1  13       20.75       26.24      5.44 o 
  -1  -1  13        4.09       11.73      5.44 o 
   0  -1  13        7.16       14.83      5.55 o 
   1  -1  13        0.76       -3.20      4.16 o 
   2  -1  13        0.09        0.53      4.16 o 
   3  -1  13        0.00       -0.53      2.03 o 
  -4   0  13        1.78        2.24      3.52 o 
  -3   0  13       20.28       22.83      6.29 o 
  -2   0  13       15.15       30.61      5.12 o 
  -1   0  13        1.02        0.75      4.59 o 
   0   0  13        0.10       -1.81      3.73 o 
   1   0  13        2.20        0.75      3.95 o 
   2   0  13        5.91       13.87      5.01 o 
   3   0  13       21.67       21.87      3.52 o 
   4   0  13        1.39        1.07      1.60 o 
  -4   1  13        6.53        6.83      3.41 o 
  -3   1  13        2.54        1.92      3.31 o 
  -2   1  13       22.67       26.03      5.23 o 
  -1   1  13        6.00       19.41      5.55 o 
   0   1  13        3.76        2.88      4.80 o 
   1   1  13        2.72       11.95      4.80 o 
   2   1  13       12.15       28.27      5.55 o 
   3   1  13        7.68       12.80      2.77 o 
   4   1  13        1.40       -0.96      1.60 o 
  -3   2  13       51.91       62.30      6.19 o 
  -2   2  13        0.89       -3.20      3.20 o 
  -1   2  13       30.47       44.16      5.97 o 
   0   2  13        3.76        3.95      3.31 o 
   1   2  13        1.45        2.13      3.31 o 
   2   2  13       44.28       67.31      5.76 o 
   3   2  13        0.40        0.85      2.35 o 
   4   2  13       26.69       17.17      2.77 o 
  -3   3  13        0.45       -0.85      3.20 o 
  -2   3  13        0.38        0.85      3.20 o 
  -1   3  13       79.53       87.36      6.83 o 
   0   3  13        0.83        0.85      3.09 o 
   1   3  13        6.76        4.16      3.09 o 
   2   3  13        0.32       -1.81      2.67 o 
   3   3  13        6.49       12.59      2.88 o 
   4   3  13        1.63        2.67      2.03 o 
  -3   4  13        9.91        9.39      3.95 o 
  -2   4  13        0.17       -2.88      2.88 o 
  -1   4  13       16.17       13.23      4.37 o 
   0   4  13        4.41        2.99      3.52 o 
   1   4  13       14.08       21.23      4.16 o 
   2   4  13       11.45       18.56      4.16 o 
   3   4  13        0.54        1.39      2.56 o 
   4   4  13        3.38        4.80      2.67 o 
  -2   5  13        0.19        0.64      2.67 o 
  -1   5  13        1.92        5.12      3.95 o 
   0   5  13        3.02        4.48      3.63 o 
   1   5  13       12.52       14.72      4.27 o 
   2   5  13        0.27        1.28      2.77 o 
   3   5  13        7.24        4.59      2.88 o 
   0   6  13        3.21       -0.32      3.31 o 
   2   6  13        5.69        4.37      3.31 o 
  -1  -4  14        4.64        4.37      2.35 o 
   0  -4  14        0.08       -0.53      1.60 o 
   1  -4  14       13.56        8.75      2.35 o 
  -2  -3  14        0.12        4.37      4.27 o 
  -1  -3  14        0.10        5.44      5.23 o 
   0  -3  14        5.82        2.03      1.81 o 
   1  -3  14       16.48       14.08      2.99 o 
   2  -3  14        3.76        1.92      1.81 o 
  -3  -2  14        0.16        0.43      4.37 o 
  -2  -2  14        3.58        8.64      5.23 o 
  -1  -2  14        8.68       14.29      5.65 o 
   0  -2  14        0.16       -2.67      3.73 o 
   1  -2  14        0.15        0.32      3.84 o 
   2  -2  14        2.45        4.80      4.80 o 
  -3  -1  14        2.99        3.41      4.27 o 
  -2  -1  14       19.64       39.36      7.25 o 
  -1  -1  14        5.63       10.13      5.01 o 
   0  -1  14        1.27        4.27      5.55 o 
   1  -1  14        0.01        0.32      5.01 o 
   2  -1  14        1.19        4.48      5.65 o 
   3  -1  14        0.41       -2.13      2.45 o 
  -3   0  14        7.06       11.31      4.91 o 
  -2   0  14        5.88        6.40      4.69 o 
  -1   0  14        7.33       18.67      5.44 o 
   0   0  14        3.31        3.31      5.23 o 
   1   0  14       14.82       24.75      6.40 o 
   2   0  14        1.56        3.63      5.12 o 
   3   0  14        4.66        3.95      2.99 o 
  -3   1  14       11.16       13.01      4.37 o 
  -2   1  14        8.23       14.19      5.12 o 
  -1   1  14        5.57        8.32      4.59 o 
   0   1  14        5.78       16.64      6.51 o 
   1   1  14        0.03       -2.35      5.23 o 
   2   1  14       31.53       53.12      7.79 o 
   3   1  14        4.23        2.88      2.56 o 
  -3   2  14       18.56       30.61      5.23 o 
  -2   2  14       11.93       19.31      5.12 o 
  -1   2  14       11.39       21.01      5.65 o 
   0   2  14        0.00       -3.09      3.20 o 
   1   2  14       10.94       11.41      4.05 o 
   2   2  14       11.79        8.53      3.95 o 
   3   2  14        0.65        4.27      2.45 o 
  -2   3  14       22.72       27.31      5.76 o 
  -1   3  14        6.06        6.93      3.95 o 
   0   3  14        8.15        8.21      3.95 o 
   1   3  14        1.47        2.13      3.52 o 
   3   3  14        1.03       -0.21      2.67 o 
  -1   4  14       25.93       32.85      5.97 o 
   0   4  14       10.50       11.84      4.59 o 
   1   4  14        3.96        5.33      4.27 o 
   3   4  14        0.19       -0.11      2.45 o 
   0   5  14        2.36        4.27      4.05 o 
   1   5  14        5.30        9.17      4.27 o 
   2   5  14       15.06        9.81      3.52 o 
  -1  -2  15        1.85       -1.07      5.12 o 
   0  -2  15        0.28       -2.99      5.76 o 
   1  -2  15        6.41        9.71      5.55 o 
  -2  -1  15        2.09        4.05      6.29 o 
  -1  -1  15        8.59       14.40      6.29 o 
   0  -1  15        2.28        8.64      5.97 o 
   1  -1  15        0.03        1.60      5.87 o 
   2  -1  15        3.90       12.80      6.83 o 
  -2   0  15        0.12       -1.60      6.61 o 
  -1   0  15        0.00        1.17      4.91 o 
   0   0  15        0.49        1.49      5.33 o 
   1   0  15        0.26        0.85      5.87 o 
   2   0  15        7.95       13.33      6.29 o 
  -2   1  15        0.20       -0.11      4.80 o 
  -1   1  15        0.17        0.32      4.48 o 
   0   1  15        0.43        1.28      5.33 o 
   1   1  15        6.29       10.24      6.93 o 
  -1   2  15        9.51        6.19      5.33 o 
   0   2  15        1.13       -0.21      4.59 o 
  -1   3  15       22.09       23.68      5.55 o 
   0   3  15        5.32        8.00      4.59 o 
                                                 
